# Supplementary material for: Stewartiacids A–N, C-23 carboxylated triterpenoids from Chinese Stewartia and their inhibitory effects against ATP-citrate lyase and NF-κB
Source: RSC Adv. 2020 Jan 21;10(6):3343–56. doi: 10.1039/c9ra09542j (PMC9048753; doi:10.1039/c9ra09542j)
Supplement: RA-010-C9RA09542J-s002 [file RA-010-C9RA09542J-s002.cif]

# Electronic Supplementary Material (ESI) for RSC Advances.
# This journal is © The Royal Society of Chemistry 2020

####################################################################### 
# 
# This file contains crystal structure data downloaded from the 
# Cambridge Structural Database (CSD) hosted by the Cambridge 
# Crystallographic Data Centre (CCDC).
# 
# Full information about CCDC data access policies and citation 
# guidelines are available at http://www.ccdc.cam.ac.uk/access/V1 
# 
# Audit and citation data items may have been added by the CCDC. 
# Please retain this information to preserve the provenance of 
# this file and to allow appropriate attribution of the data. 
# 
#######################################################################

data_mjr17084_0m
_database_code_depnum_ccdc_archive 'CCDC 1959096'
loop_
_audit_author_name
_audit_author_address
'stewartiacid A'
;Fudan university
China
;
_audit_update_record             
;
2019-10-14 deposited with the CCDC.	2020-01-13 downloaded from the CCDC.
;
_audit_creation_date             2017-11-28
_audit_creation_method           
;
Olex2 1.2
(compiled 2017.03.28 svn.r3405 for OlexSys, GUI svn.r5337)
;
_shelx_SHELXL_version_number     2017/1
_chemical_name_common            ?
_chemical_name_systematic        ?
_chemical_formula_moiety         'C30 H46 O6'
_chemical_formula_sum            'C30 H46 O6'
_chemical_formula_weight         502.67
_chemical_absolute_configuration rmad
_chemical_melting_point          ?
loop_
_atom_type_symbol
_atom_type_description
_atom_type_scat_dispersion_real
_atom_type_scat_dispersion_imag
_atom_type_scat_source
C C 0.0150 0.0070 'International Tables Vol C Tables 4.2.6.8 and 6.1.1.4'
H H 0.0000 0.0000 'International Tables Vol C Tables 4.2.6.8 and 6.1.1.4'
O O 0.0410 0.0250 'International Tables Vol C Tables 4.2.6.8 and 6.1.1.4'

_shelx_space_group_comment       
;
The symmetry employed for this shelxl refinement is uniquely defined
by the following loop, which should always be used as a source of
symmetry information in preference to the above space-group names.
They are only intended as comments.
;
_space_group_crystal_system      monoclinic
_space_group_IT_number           4
_space_group_name_H-M_alt        'P 1 21 1'
_space_group_name_Hall           'P 2yb'
loop_
_space_group_symop_operation_xyz
'x, y, z'
'-x, y+1/2, -z'

_cell_length_a                   14.2747(19)
_cell_length_b                   6.4197(9)
_cell_length_c                   14.897(2)
_cell_angle_alpha                90
_cell_angle_beta                 105.303(9)
_cell_angle_gamma                90
_cell_volume                     1316.7(3)
_cell_formula_units_Z            2
_cell_measurement_reflns_used    7920
_cell_measurement_temperature    170
_cell_measurement_theta_max      54.877
_cell_measurement_theta_min      2.793
_shelx_estimated_absorpt_T_max   0.996
_shelx_estimated_absorpt_T_min   0.978
_exptl_absorpt_coefficient_mu    0.444
_exptl_absorpt_correction_T_max  0.7508
_exptl_absorpt_correction_T_min  0.4336
_exptl_absorpt_correction_type   multi-scan
_exptl_absorpt_process_details   
'SADABS-2016/2 (Bruker,2016/2) was used for absorption correction. wR2(int) was 0.1796 before and 0.1119 after correction. The Ratio of minimum to maximum transmission is 0.5775. The \l/2 correction factor is Not present.'
_exptl_absorpt_special_details   ?
_exptl_crystal_colour            colourless
_exptl_crystal_colour_primary    colourless
_exptl_crystal_density_diffrn    1.268
_exptl_crystal_density_meas      ?
_exptl_crystal_density_method    ?
_exptl_crystal_description       prism
_exptl_crystal_F_000             548
_exptl_crystal_size_max          0.05
_exptl_crystal_size_mid          0.02
_exptl_crystal_size_min          0.01
_exptl_transmission_factor_max   ?
_exptl_transmission_factor_min   ?
_diffrn_reflns_av_R_equivalents  0.0521
_diffrn_reflns_av_unetI/netI     0.0535
_diffrn_reflns_Laue_measured_fraction_full 0.992
_diffrn_reflns_Laue_measured_fraction_max 0.987
_diffrn_reflns_limit_h_max       17
_diffrn_reflns_limit_h_min       -17
_diffrn_reflns_limit_k_max       7
_diffrn_reflns_limit_k_min       -7
_diffrn_reflns_limit_l_max       18
_diffrn_reflns_limit_l_min       -16
_diffrn_reflns_number            14495
_diffrn_reflns_point_group_measured_fraction_full 0.959
_diffrn_reflns_point_group_measured_fraction_max 0.950
_diffrn_reflns_theta_full        53.594
_diffrn_reflns_theta_max         55.147
_diffrn_reflns_theta_min         3.319
_diffrn_ambient_temperature      170
_diffrn_detector_area_resol_mean ?
_diffrn_measured_fraction_theta_full 0.992
_diffrn_measured_fraction_theta_max 0.987
_diffrn_measurement_device_type  'Bruker D8 Venture'
_diffrn_measurement_method       '\f and \w scans'
_diffrn_radiation_type           GaK\a
_diffrn_radiation_wavelength     1.34139
_diffrn_source                   ?
_reflns_Friedel_coverage         0.756
_reflns_Friedel_fraction_full    0.919
_reflns_Friedel_fraction_max     0.905
_reflns_number_gt                4023
_reflns_number_total             4786
_reflns_special_details          
;
 Reflections were merged by SHELXL according to the crystal
 class for the calculation of statistics and refinement.
 
 _reflns_Friedel_fraction is defined as the number of unique
 Friedel pairs measured divided by the number that would be
 possible theoretically, ignoring centric projections and
 systematic absences.
;
_reflns_threshold_expression     'I > 2\s(I)'
_computing_cell_refinement       'SAINT v8.37A (Bruker, 2015)'
_computing_data_collection       ?
_computing_data_reduction        'SAINT v8.37A (Bruker, 2015)'
_computing_molecular_graphics    'Olex2 (Dolomanov et al., 2009)'
_computing_publication_material  'Olex2 (Dolomanov et al., 2009)'
_computing_structure_refinement  'ShelXL (Sheldrick, 2015)'
_computing_structure_solution    'ShelXT (Sheldrick, 2015)'
_refine_diff_density_max         0.323
_refine_diff_density_min         -0.320
_refine_diff_density_rms         0.074
_refine_ls_abs_structure_details 
;
 Flack x determined using 1396 quotients [(I+)-(I-)]/[(I+)+(I-)]
 (Parsons, Flack and Wagner, Acta Cryst. B69 (2013) 249-259).
;
_refine_ls_abs_structure_Flack   0.19(17)
_refine_ls_extinction_coef       0.0051(14)
_refine_ls_extinction_expression Fc^*^=kFc[1+0.001xFc^2^\l^3^/sin(2\q)]^-1/4^
_refine_ls_extinction_method     'SHELXL-2017/1 (Sheldrick 2017)'
_refine_ls_goodness_of_fit_ref   1.061
_refine_ls_hydrogen_treatment    mixed
_refine_ls_matrix_type           full
_refine_ls_number_parameters     343
_refine_ls_number_reflns         4786
_refine_ls_number_restraints     1
_refine_ls_R_factor_all          0.0866
_refine_ls_R_factor_gt           0.0683
_refine_ls_restrained_S_all      1.061
_refine_ls_shift/su_max          0.001
_refine_ls_shift/su_mean         0.000
_refine_ls_structure_factor_coef Fsqd
_refine_ls_weighting_details     
'w=1/[\s^2^(Fo^2^)+(0.0638P)^2^+1.8757P] where P=(Fo^2^+2Fc^2^)/3'
_refine_ls_weighting_scheme      calc
_refine_ls_wR_factor_gt          0.1556
_refine_ls_wR_factor_ref         0.1718
_refine_special_details          ?
_olex2_refinement_description    
;
1. Fixed Uiso
 At 1.2 times of:
  All C(H) groups, All C(H,H) groups
 At 1.5 times of:
  All C(H,H,H) groups, All O(H) groups
2.a Ternary CH refined with riding coordinates:
 C3(H3A), C5(H5), C9(H9), C11(H11), C18(H18), C19(H19), C20(H20), C22(H22)
2.b Secondary CH2 refined with riding coordinates:
 C1(H1A,H1B), C2(H2A,H2B), C6(H6A,H6B), C7(H7A,H7B), C16(H16A,H16B), C21(H21A,
 H21B)
2.c Aromatic/amide H refined with riding coordinates:
 C15(H15)
2.d Idealised Me refined as rotating group:
 C24(H24A,H24B,H24C), C25(H25A,H25B,H25C), C26(H26A,H26B,H26C), C27(H27A,H27B,
 H27C), C28(H28A,H28B,H28C), C29(H29A,H29B,H29C), C30(H30A,H30B,H30C)
2.e Idealised tetrahedral OH refined as rotating group:
 O3(H3), O4(H4)
;
_atom_sites_solution_hydrogens   mixed
_atom_sites_solution_primary     dual
_atom_sites_solution_secondary   ?
loop_
_atom_site_label
_atom_site_type_symbol
_atom_site_fract_x
_atom_site_fract_y
_atom_site_fract_z
_atom_site_U_iso_or_equiv
_atom_site_adp_type
_atom_site_occupancy
_atom_site_site_symmetry_order
_atom_site_calc_flag
_atom_site_refinement_flags_posn
_atom_site_refinement_flags_adp
_atom_site_refinement_flags_occupancy
_atom_site_disorder_assembly
_atom_site_disorder_group
O1 O 0.6795(3) 0.2243(7) 0.0302(3) 0.0332(9) Uani 1 1 d . . . . .
O2 O 0.4500(3) 0.4238(7) 0.0748(3) 0.0373(10) Uani 1 1 d . . . . .
O3 O 0.5152(3) 0.1430(6) 0.1558(3) 0.0346(9) Uani 1 1 d . . . . .
H3 H 0.456736 0.106633 0.144307 0.052 Uiso 1 1 calc GR . . . .
O4 O 0.9221(3) 0.3249(7) 0.4871(3) 0.0397(10) Uani 1 1 d . . . . .
H4 H 0.966243 0.327426 0.459300 0.060 Uiso 1 1 calc GR . . . .
O5 O 0.9325(3) 0.7417(7) 0.6017(3) 0.0374(9) Uani 1 1 d . . . . .
O6 O 0.6526(3) 0.4580(6) 0.8687(3) 0.0350(9) Uani 1 1 d . . . . .
C1 C 0.8208(4) 0.3435(9) 0.2759(3) 0.0314(12) Uani 1 1 d . . . . .
H1A H 0.889747 0.384169 0.300102 0.038 Uiso 1 1 calc R . . . .
H1B H 0.811574 0.209226 0.305125 0.038 Uiso 1 1 calc R . . . .
C2 C 0.7987(4) 0.3123(9) 0.1701(4) 0.0324(12) Uani 1 1 d . . . . .
H2A H 0.814124 0.442038 0.140979 0.039 Uiso 1 1 calc R . . . .
H2B H 0.840637 0.200047 0.156676 0.039 Uiso 1 1 calc R . . . .
C3 C 0.6931(4) 0.2560(9) 0.1279(3) 0.0274(11) Uani 1 1 d . . . . .
H3A H 0.679736 0.121281 0.155926 0.033 Uiso 1 1 calc R . . . .
C4 C 0.6232(4) 0.4221(9) 0.1481(3) 0.0270(11) Uani 1 1 d . . . . .
C5 C 0.6483(4) 0.4549(8) 0.2554(3) 0.0266(11) Uani 1 1 d . . . . .
H5 H 0.637254 0.316077 0.281344 0.032 Uiso 1 1 calc R . . . .
C6 C 0.5787(4) 0.6037(9) 0.2862(3) 0.0299(12) Uani 1 1 d . . . . .
H6A H 0.594036 0.749380 0.273492 0.036 Uiso 1 1 calc R . . . .
H6B H 0.511019 0.574112 0.250716 0.036 Uiso 1 1 calc R . . . .
C7 C 0.5888(4) 0.5762(9) 0.3890(3) 0.0297(12) Uani 1 1 d . . . . .
H7A H 0.569424 0.432432 0.400034 0.036 Uiso 1 1 calc R . . . .
H7B H 0.543451 0.672760 0.407952 0.036 Uiso 1 1 calc R . . . .
C8 C 0.6916(4) 0.6159(9) 0.4503(3) 0.0259(11) Uani 1 1 d . . . . .
C9 C 0.7653(3) 0.4884(8) 0.4112(3) 0.0253(11) Uani 1 1 d . . . . .
H9 H 0.749640 0.339110 0.419817 0.030 Uiso 1 1 calc R . . . .
C10 C 0.7560(4) 0.5113(9) 0.3049(4) 0.0285(11) Uani 1 1 d . . . . .
C11 C 0.8700(4) 0.5188(9) 0.4724(3) 0.0284(11) Uani 1 1 d . . . . .
H11 H 0.904600 0.617838 0.440364 0.034 Uiso 1 1 calc R . . . .
C12 C 0.8739(4) 0.6040(9) 0.5689(3) 0.0277(11) Uani 1 1 d . . . . .
C13 C 0.8011(4) 0.5183(9) 0.6180(3) 0.0274(11) Uani 1 1 d . . . . .
C14 C 0.7005(4) 0.5470(8) 0.5502(3) 0.0262(11) Uani 1 1 d . . . . .
C15 C 0.6249(4) 0.5173(10) 0.5854(4) 0.0352(13) Uani 1 1 d . . . . .
H15 H 0.561180 0.523603 0.544882 0.042 Uiso 1 1 calc R . . . .
C16 C 0.6370(4) 0.4744(10) 0.6868(4) 0.0330(12) Uani 1 1 d . . . . .
H16A H 0.656510 0.327303 0.700351 0.040 Uiso 1 1 calc R . . . .
H16B H 0.574089 0.495617 0.701818 0.040 Uiso 1 1 calc R . . . .
C17 C 0.7136(4) 0.6171(9) 0.7479(3) 0.0298(11) Uani 1 1 d . . . . .
C18 C 0.8066(3) 0.6437(9) 0.7094(3) 0.0265(11) Uani 1 1 d . . . . .
H18 H 0.803262 0.792395 0.688761 0.032 Uiso 1 1 calc R . . . .
C19 C 0.9073(4) 0.6282(9) 0.7833(3) 0.0303(11) Uani 1 1 d . . . . .
H19 H 0.954128 0.568126 0.750881 0.036 Uiso 1 1 calc R . . . .
C20 C 0.9132(4) 0.4911(10) 0.8707(4) 0.0341(13) Uani 1 1 d . . . . .
H20 H 0.923655 0.589357 0.924594 0.041 Uiso 1 1 calc R . . . .
C21 C 0.8194(4) 0.3753(9) 0.8674(4) 0.0326(12) Uani 1 1 d . . . . .
H21A H 0.823775 0.303844 0.927221 0.039 Uiso 1 1 calc R . . . .
H21B H 0.805960 0.270193 0.816967 0.039 Uiso 1 1 calc R . . . .
C22 C 0.7397(4) 0.5400(9) 0.8489(4) 0.0304(12) Uani 1 1 d . . . . .
H22 H 0.763029 0.661345 0.890989 0.036 Uiso 1 1 calc R . . . .
C23 C 0.5209(4) 0.3312(9) 0.1207(3) 0.0309(12) Uani 1 1 d . . . . .
C24 C 0.6245(4) 0.6207(9) 0.0922(4) 0.0353(12) Uani 1 1 d . . . . .
H24A H 0.691452 0.670810 0.103363 0.053 Uiso 1 1 calc GR . . . .
H24B H 0.584808 0.727539 0.111430 0.053 Uiso 1 1 calc GR . . . .
H24C H 0.598116 0.591126 0.025725 0.053 Uiso 1 1 calc GR . . . .
C25 C 0.7889(4) 0.7269(9) 0.2786(4) 0.0330(12) Uani 1 1 d . . . . .
H25A H 0.809855 0.714811 0.221277 0.049 Uiso 1 1 calc GR . . . .
H25B H 0.843017 0.777471 0.329023 0.049 Uiso 1 1 calc GR . . . .
H25C H 0.734572 0.825160 0.268855 0.049 Uiso 1 1 calc GR . . . .
C26 C 0.7095(4) 0.8570(9) 0.4533(4) 0.0331(12) Uani 1 1 d . . . . .
H26A H 0.778264 0.885436 0.482478 0.050 Uiso 1 1 calc GR . . . .
H26B H 0.669661 0.923664 0.489562 0.050 Uiso 1 1 calc GR . . . .
H26C H 0.691775 0.912595 0.389797 0.050 Uiso 1 1 calc GR . . . .
C27 C 0.8234(4) 0.2836(8) 0.6350(4) 0.0324(12) Uani 1 1 d . . . . .
H27A H 0.822221 0.215492 0.575817 0.049 Uiso 1 1 calc GR . . . .
H27B H 0.774382 0.220015 0.661606 0.049 Uiso 1 1 calc GR . . . .
H27C H 0.887830 0.266555 0.678312 0.049 Uiso 1 1 calc GR . . . .
C28 C 0.6677(4) 0.8359(10) 0.7457(4) 0.0387(13) Uani 1 1 d . . . . .
H28A H 0.647573 0.886277 0.681395 0.058 Uiso 1 1 calc GR . . . .
H28B H 0.715478 0.932032 0.783497 0.058 Uiso 1 1 calc GR . . . .
H28C H 0.610931 0.827968 0.770933 0.058 Uiso 1 1 calc GR . . . .
C29 C 0.9437(4) 0.8449(10) 0.8157(4) 0.0370(13) Uani 1 1 d . . . . .
H29A H 0.950558 0.926955 0.762348 0.055 Uiso 1 1 calc GR . . . .
H29B H 1.006857 0.834395 0.861686 0.055 Uiso 1 1 calc GR . . . .
H29C H 0.897151 0.913313 0.844075 0.055 Uiso 1 1 calc GR . . . .
C30 C 1.0029(4) 0.3498(11) 0.8906(4) 0.0460(15) Uani 1 1 d . . . . .
H30A H 1.000009 0.261240 0.836316 0.069 Uiso 1 1 calc GR . . . .
H30B H 1.004278 0.262026 0.944751 0.069 Uiso 1 1 calc GR . . . .
H30C H 1.061689 0.435616 0.903334 0.069 Uiso 1 1 calc GR . . . .
H6 H 0.671(5) 0.392(14) 0.931(5) 0.07(2) Uiso 1 1 d . . . . .
H1 H 0.643(5) 0.149(12) 0.008(5) 0.05(2) Uiso 1 1 d . . . . .

loop_
_atom_site_aniso_label
_atom_site_aniso_U_11
_atom_site_aniso_U_22
_atom_site_aniso_U_33
_atom_site_aniso_U_23
_atom_site_aniso_U_13
_atom_site_aniso_U_12
O1 0.037(2) 0.035(2) 0.0261(19) -0.0091(17) 0.0070(16) -0.0087(19)
O2 0.033(2) 0.040(2) 0.0344(19) -0.0015(18) 0.0015(16) 0.0047(18)
O3 0.0286(19) 0.037(2) 0.036(2) 0.0038(18) 0.0049(16) -0.0050(18)
O4 0.031(2) 0.049(3) 0.039(2) 0.0033(19) 0.0096(16) 0.017(2)
O5 0.033(2) 0.041(2) 0.039(2) -0.0056(18) 0.0109(16) -0.0109(19)
O6 0.034(2) 0.036(2) 0.036(2) 0.0071(18) 0.0115(16) 0.0020(18)
C1 0.027(3) 0.036(3) 0.029(3) -0.003(2) 0.004(2) -0.001(2)
C2 0.027(3) 0.033(3) 0.036(3) -0.005(2) 0.007(2) -0.002(2)
C3 0.030(3) 0.026(3) 0.026(2) -0.001(2) 0.006(2) -0.003(2)
C4 0.027(2) 0.027(3) 0.025(2) -0.001(2) 0.0032(19) -0.002(2)
C5 0.025(2) 0.026(3) 0.027(2) 0.001(2) 0.005(2) -0.001(2)
C6 0.028(3) 0.028(3) 0.030(3) 0.001(2) 0.003(2) 0.007(2)
C7 0.023(3) 0.031(3) 0.030(3) -0.005(2) 0.000(2) 0.004(2)
C8 0.025(2) 0.026(3) 0.027(2) 0.001(2) 0.0062(19) 0.000(2)
C9 0.025(2) 0.025(3) 0.024(2) 0.002(2) 0.0026(19) 0.001(2)
C10 0.024(2) 0.025(3) 0.035(3) 0.000(2) 0.005(2) -0.002(2)
C11 0.025(3) 0.031(3) 0.029(3) 0.003(2) 0.005(2) 0.000(2)
C12 0.025(3) 0.027(3) 0.028(2) 0.002(2) 0.002(2) -0.002(2)
C13 0.022(2) 0.025(3) 0.032(3) 0.002(2) 0.003(2) 0.000(2)
C14 0.023(2) 0.026(3) 0.026(2) -0.002(2) -0.0004(19) 0.003(2)
C15 0.025(3) 0.046(3) 0.034(3) 0.001(3) 0.005(2) -0.003(3)
C16 0.025(3) 0.040(3) 0.034(3) 0.004(2) 0.008(2) -0.004(2)
C17 0.029(3) 0.028(3) 0.031(3) 0.001(2) 0.006(2) 0.003(2)
C18 0.021(2) 0.029(3) 0.028(2) 0.000(2) 0.0036(19) -0.001(2)
C19 0.028(3) 0.033(3) 0.028(3) -0.002(2) 0.005(2) -0.001(2)
C20 0.024(3) 0.039(3) 0.034(3) -0.004(2) -0.001(2) -0.003(2)
C21 0.029(3) 0.035(3) 0.033(3) 0.005(2) 0.005(2) 0.004(2)
C22 0.030(3) 0.031(3) 0.029(3) -0.001(2) 0.006(2) 0.000(2)
C23 0.033(3) 0.031(3) 0.027(2) -0.005(2) 0.004(2) 0.002(2)
C24 0.043(3) 0.029(3) 0.032(3) 0.002(2) 0.006(2) -0.001(3)
C25 0.034(3) 0.027(3) 0.037(3) 0.003(2) 0.007(2) -0.005(2)
C26 0.035(3) 0.028(3) 0.033(3) -0.001(2) 0.004(2) 0.001(2)
C27 0.035(3) 0.025(3) 0.036(3) -0.002(2) 0.007(2) -0.001(2)
C28 0.036(3) 0.039(3) 0.044(3) 0.010(3) 0.015(2) 0.008(3)
C29 0.032(3) 0.034(3) 0.041(3) -0.006(3) 0.002(2) -0.006(3)
C30 0.034(3) 0.049(4) 0.052(3) 0.020(3) 0.006(3) 0.004(3)

_geom_special_details            
;
 All esds (except the esd in the dihedral angle between two l.s. planes)
 are estimated using the full covariance matrix.  The cell esds are taken
 into account individually in the estimation of esds in distances, angles
 and torsion angles; correlations between esds in cell parameters are only
 used when they are defined by crystal symmetry.  An approximate (isotropic)
 treatment of cell esds is used for estimating esds involving l.s. planes.
;
loop_
_geom_bond_atom_site_label_1
_geom_bond_atom_site_label_2
_geom_bond_distance
_geom_bond_site_symmetry_2
_geom_bond_publ_flag
O1 C3 1.431(6) . ?
O1 H1 0.72(7) . ?
O2 C23 1.216(6) . ?
O3 H3 0.8400 . ?
O3 C23 1.327(7) . ?
O4 H4 0.8400 . ?
O4 C11 1.438(7) . ?
O5 C12 1.227(6) . ?
O6 C22 1.450(6) . ?
O6 H6 0.99(8) . ?
C1 H1A 0.9900 . ?
C1 H1B 0.9900 . ?
C1 C2 1.536(7) . ?
C1 C10 1.554(7) . ?
C2 H2A 0.9900 . ?
C2 H2B 0.9900 . ?
C2 C3 1.516(7) . ?
C3 H3A 1.0000 . ?
C3 C4 1.543(7) . ?
C4 C5 1.557(7) . ?
C4 C23 1.525(7) . ?
C4 C24 1.526(8) . ?
C5 H5 1.0000 . ?
C5 C6 1.533(7) . ?
C5 C10 1.563(7) . ?
C6 H6A 0.9900 . ?
C6 H6B 0.9900 . ?
C6 C7 1.509(7) . ?
C7 H7A 0.9900 . ?
C7 H7B 0.9900 . ?
C7 C8 1.531(7) . ?
C8 C9 1.561(7) . ?
C8 C14 1.526(7) . ?
C8 C26 1.568(8) . ?
C9 H9 1.0000 . ?
C9 C10 1.560(7) . ?
C9 C11 1.544(7) . ?
C10 C25 1.545(8) . ?
C11 H11 1.0000 . ?
C11 C12 1.525(7) . ?
C12 C13 1.523(7) . ?
C13 C14 1.533(6) . ?
C13 C18 1.565(7) . ?
C13 C27 1.547(8) . ?
C14 C15 1.332(8) . ?
C15 H15 0.9500 . ?
C15 C16 1.501(7) . ?
C16 H16A 0.9900 . ?
C16 H16B 0.9900 . ?
C16 C17 1.529(8) . ?
C17 C18 1.589(7) . ?
C17 C22 1.534(7) . ?
C17 C28 1.546(8) . ?
C18 H18 1.0000 . ?
C18 C19 1.567(7) . ?
C19 H19 1.0000 . ?
C19 C20 1.556(8) . ?
C19 C29 1.519(8) . ?
C20 H20 1.0000 . ?
C20 C21 1.521(8) . ?
C20 C30 1.533(8) . ?
C21 H21A 0.9900 . ?
C21 H21B 0.9900 . ?
C21 C22 1.524(8) . ?
C22 H22 1.0000 . ?
C24 H24A 0.9800 . ?
C24 H24B 0.9800 . ?
C24 H24C 0.9800 . ?
C25 H25A 0.9800 . ?
C25 H25B 0.9800 . ?
C25 H25C 0.9800 . ?
C26 H26A 0.9800 . ?
C26 H26B 0.9800 . ?
C26 H26C 0.9800 . ?
C27 H27A 0.9800 . ?
C27 H27B 0.9800 . ?
C27 H27C 0.9800 . ?
C28 H28A 0.9800 . ?
C28 H28B 0.9800 . ?
C28 H28C 0.9800 . ?
C29 H29A 0.9800 . ?
C29 H29B 0.9800 . ?
C29 H29C 0.9800 . ?
C30 H30A 0.9800 . ?
C30 H30B 0.9800 . ?
C30 H30C 0.9800 . ?

loop_
_geom_angle_atom_site_label_1
_geom_angle_atom_site_label_2
_geom_angle_atom_site_label_3
_geom_angle
_geom_angle_site_symmetry_1
_geom_angle_site_symmetry_3
_geom_angle_publ_flag
C3 O1 H1 116(6) . . ?
C23 O3 H3 109.5 . . ?
C11 O4 H4 109.5 . . ?
C22 O6 H6 109(4) . . ?
H1A C1 H1B 107.7 . . ?
C2 C1 H1A 108.8 . . ?
C2 C1 H1B 108.8 . . ?
C2 C1 C10 113.6(4) . . ?
C10 C1 H1A 108.8 . . ?
C10 C1 H1B 108.8 . . ?
C1 C2 H2A 109.3 . . ?
C1 C2 H2B 109.3 . . ?
H2A C2 H2B 108.0 . . ?
C3 C2 C1 111.6(4) . . ?
C3 C2 H2A 109.3 . . ?
C3 C2 H2B 109.3 . . ?
O1 C3 C2 107.9(4) . . ?
O1 C3 H3A 108.2 . . ?
O1 C3 C4 112.1(4) . . ?
C2 C3 H3A 108.2 . . ?
C2 C3 C4 112.2(4) . . ?
C4 C3 H3A 108.2 . . ?
C3 C4 C5 108.0(4) . . ?
C23 C4 C3 107.8(4) . . ?
C23 C4 C5 105.8(4) . . ?
C23 C4 C24 108.8(4) . . ?
C24 C4 C3 111.6(4) . . ?
C24 C4 C5 114.5(4) . . ?
C4 C5 H5 105.0 . . ?
C4 C5 C10 116.5(4) . . ?
C6 C5 C4 113.6(4) . . ?
C6 C5 H5 105.0 . . ?
C6 C5 C10 110.4(4) . . ?
C10 C5 H5 105.0 . . ?
C5 C6 H6A 109.8 . . ?
C5 C6 H6B 109.8 . . ?
H6A C6 H6B 108.2 . . ?
C7 C6 C5 109.6(4) . . ?
C7 C6 H6A 109.8 . . ?
C7 C6 H6B 109.8 . . ?
C6 C7 H7A 108.8 . . ?
C6 C7 H7B 108.8 . . ?
C6 C7 C8 113.9(4) . . ?
H7A C7 H7B 107.7 . . ?
C8 C7 H7A 108.8 . . ?
C8 C7 H7B 108.8 . . ?
C7 C8 C9 108.9(4) . . ?
C7 C8 C26 107.7(4) . . ?
C9 C8 C26 114.1(4) . . ?
C14 C8 C7 110.7(4) . . ?
C14 C8 C9 108.8(4) . . ?
C14 C8 C26 106.7(4) . . ?
C8 C9 H9 105.0 . . ?
C10 C9 C8 116.4(4) . . ?
C10 C9 H9 105.0 . . ?
C11 C9 C8 110.8(4) . . ?
C11 C9 H9 105.0 . . ?
C11 C9 C10 113.4(4) . . ?
C1 C10 C5 107.0(4) . . ?
C1 C10 C9 108.7(4) . . ?
C9 C10 C5 105.4(4) . . ?
C25 C10 C1 107.9(4) . . ?
C25 C10 C5 114.5(4) . . ?
C25 C10 C9 113.1(4) . . ?
O4 C11 C9 111.2(4) . . ?
O4 C11 H11 108.8 . . ?
O4 C11 C12 106.2(4) . . ?
C9 C11 H11 108.8 . . ?
C12 C11 C9 113.0(4) . . ?
C12 C11 H11 108.8 . . ?
O5 C12 C11 119.1(5) . . ?
O5 C12 C13 123.3(5) . . ?
C13 C12 C11 117.6(4) . . ?
C12 C13 C14 106.2(4) . . ?
C12 C13 C18 110.4(4) . . ?
C12 C13 C27 107.1(4) . . ?
C14 C13 C18 109.5(4) . . ?
C14 C13 C27 110.0(4) . . ?
C27 C13 C18 113.4(4) . . ?
C8 C14 C13 120.0(4) . . ?
C15 C14 C8 123.9(5) . . ?
C15 C14 C13 116.1(4) . . ?
C14 C15 H15 118.9 . . ?
C14 C15 C16 122.2(5) . . ?
C16 C15 H15 118.9 . . ?
C15 C16 H16A 109.4 . . ?
C15 C16 H16B 109.4 . . ?
C15 C16 C17 111.3(5) . . ?
H16A C16 H16B 108.0 . . ?
C17 C16 H16A 109.4 . . ?
C17 C16 H16B 109.4 . . ?
C16 C17 C18 112.6(4) . . ?
C16 C17 C22 109.9(4) . . ?
C16 C17 C28 107.4(4) . . ?
C22 C17 C18 112.3(4) . . ?
C22 C17 C28 107.8(4) . . ?
C28 C17 C18 106.5(4) . . ?
C13 C18 C17 113.8(4) . . ?
C13 C18 H18 103.7 . . ?
C13 C18 C19 113.9(4) . . ?
C17 C18 H18 103.7 . . ?
C19 C18 C17 116.0(4) . . ?
C19 C18 H18 103.7 . . ?
C18 C19 H19 106.9 . . ?
C20 C19 C18 117.5(4) . . ?
C20 C19 H19 106.9 . . ?
C29 C19 C18 109.8(5) . . ?
C29 C19 H19 106.9 . . ?
C29 C19 C20 108.3(4) . . ?
C19 C20 H20 106.2 . . ?
C21 C20 C19 113.3(4) . . ?
C21 C20 H20 106.2 . . ?
C21 C20 C30 113.6(5) . . ?
C30 C20 C19 110.7(5) . . ?
C30 C20 H20 106.2 . . ?
C20 C21 H21A 110.5 . . ?
C20 C21 H21B 110.5 . . ?
C20 C21 C22 106.0(5) . . ?
H21A C21 H21B 108.7 . . ?
C22 C21 H21A 110.5 . . ?
C22 C21 H21B 110.5 . . ?
O6 C22 C17 108.5(4) . . ?
O6 C22 C21 110.5(4) . . ?
O6 C22 H22 108.5 . . ?
C17 C22 H22 108.5 . . ?
C21 C22 C17 112.1(4) . . ?
C21 C22 H22 108.5 . . ?
O2 C23 O3 122.6(5) . . ?
O2 C23 C4 124.0(5) . . ?
O3 C23 C4 113.3(4) . . ?
C4 C24 H24A 109.5 . . ?
C4 C24 H24B 109.5 . . ?
C4 C24 H24C 109.5 . . ?
H24A C24 H24B 109.5 . . ?
H24A C24 H24C 109.5 . . ?
H24B C24 H24C 109.5 . . ?
C10 C25 H25A 109.5 . . ?
C10 C25 H25B 109.5 . . ?
C10 C25 H25C 109.5 . . ?
H25A C25 H25B 109.5 . . ?
H25A C25 H25C 109.5 . . ?
H25B C25 H25C 109.5 . . ?
C8 C26 H26A 109.5 . . ?
C8 C26 H26B 109.5 . . ?
C8 C26 H26C 109.5 . . ?
H26A C26 H26B 109.5 . . ?
H26A C26 H26C 109.5 . . ?
H26B C26 H26C 109.5 . . ?
C13 C27 H27A 109.5 . . ?
C13 C27 H27B 109.5 . . ?
C13 C27 H27C 109.5 . . ?
H27A C27 H27B 109.5 . . ?
H27A C27 H27C 109.5 . . ?
H27B C27 H27C 109.5 . . ?
C17 C28 H28A 109.5 . . ?
C17 C28 H28B 109.5 . . ?
C17 C28 H28C 109.5 . . ?
H28A C28 H28B 109.5 . . ?
H28A C28 H28C 109.5 . . ?
H28B C28 H28C 109.5 . . ?
C19 C29 H29A 109.5 . . ?
C19 C29 H29B 109.5 . . ?
C19 C29 H29C 109.5 . . ?
H29A C29 H29B 109.5 . . ?
H29A C29 H29C 109.5 . . ?
H29B C29 H29C 109.5 . . ?
C20 C30 H30A 109.5 . . ?
C20 C30 H30B 109.5 . . ?
C20 C30 H30C 109.5 . . ?
H30A C30 H30B 109.5 . . ?
H30A C30 H30C 109.5 . . ?
H30B C30 H30C 109.5 . . ?

loop_
_geom_hbond_atom_site_label_D
_geom_hbond_atom_site_label_H
_geom_hbond_atom_site_label_A
_geom_hbond_distance_DH
_geom_hbond_distance_HA
_geom_hbond_distance_DA
_geom_hbond_angle_DHA
_geom_hbond_site_symmetry_A
_geom_hbond_publ_flag
O3 H3 O6 0.84 1.80 2.612(5) 163.5 2_646 yes
O4 H4 O5 0.84 1.98 2.791(5) 162.7 2_746 yes
O6 H6 O1 0.99(8) 1.81(8) 2.774(5) 165(7) 1_556 yes
O1 H1 O2 0.72(7) 2.12(8) 2.840(6) 170(7) 2_645 yes

_shelx_res_file                  
;
TITL mjr17084_0m_a.res in P2(1)
    mjr17084_0m.res
    created by SHELXL-2017/1 at 14:29:15 on 28-Nov-2017
REM Old TITL mjr17084_0m in P2(1)
REM SHELXT solution in P2(1)
REM R1 0.137, Rweak 0.025, Alpha 0.008, Orientation as input
REM Flack x = 0.145 ( 0.209 ) from Parsons' quotients
REM Formula found by SHELXT: C30 O6
CELL 1.34139 14.2747 6.4197 14.8968 90 105.303 90
ZERR 2 0.0019 0.0009 0.002 0 0.009 0
LATT -1
SYMM -X,0.5+Y,-Z
SFAC C H O
DISP C 0.015 0.007 57.748
DISP H -0 0 0.648
DISP O 0.041 0.025 193.954
UNIT 60 92 12
EQIV $1 1-X,-0.5+Y,1-Z
EQIV $2 2-X,-0.5+Y,1-Z
EQIV $3 1-X,-0.5+Y,-Z
EQIV $4 +X,+Y,1+Z

L.S. 4
PLAN  20
SIZE 0.01 0.02 0.05
TEMP -103.15
HTAB O3 O6_$1
HTAB O4 O5_$2
HTAB O1 O2_$3
HTAB O6 O1_$4
BOND $H
list 4
fmap 2
acta
REM <olex2.extras>
REM <HklSrc "%.\\mjr17084_0m.hkl">
REM </olex2.extras>

WGHT    0.063800    1.875700
EXTI    0.005130
FVAR       0.72291
O1    3    0.679547    0.224323    0.030219    11.00000    0.03732    0.03527 =
         0.02613   -0.00912    0.00700   -0.00868
O2    3    0.450031    0.423762    0.074751    11.00000    0.03347    0.03993 =
         0.03435   -0.00148    0.00149    0.00469
O3    3    0.515233    0.142979    0.155767    11.00000    0.02859    0.03655 =
         0.03646    0.00381    0.00493   -0.00500
AFIX 147
H3    2    0.456736    0.106633    0.144307    11.00000   -1.50000
AFIX   0
O4    3    0.922142    0.324876    0.487095    11.00000    0.03139    0.04892 =
         0.03890    0.00328    0.00960    0.01689
AFIX 147
H4    2    0.966243    0.327426    0.459300    11.00000   -1.50000
AFIX   0
O5    3    0.932526    0.741748    0.601746    11.00000    0.03327    0.04089 =
         0.03877   -0.00558    0.01091   -0.01088
O6    3    0.652627    0.457976    0.868745    11.00000    0.03385    0.03645 =
         0.03599    0.00707    0.01152    0.00203
C1    1    0.820783    0.343470    0.275874    11.00000    0.02687    0.03621 =
         0.02919   -0.00273    0.00415   -0.00139
AFIX  23
H1A   2    0.889747    0.384169    0.300102    11.00000   -1.20000
H1B   2    0.811574    0.209226    0.305125    11.00000   -1.20000
AFIX   0
C2    1    0.798736    0.312309    0.170085    11.00000    0.02693    0.03321 =
         0.03627   -0.00486    0.00708   -0.00178
AFIX  23
H2A   2    0.814124    0.442038    0.140979    11.00000   -1.20000
H2B   2    0.840637    0.200047    0.156676    11.00000   -1.20000
AFIX   0
C3    1    0.693098    0.255980    0.127933    11.00000    0.02967    0.02594 =
         0.02580   -0.00117    0.00569   -0.00286
AFIX  13
H3A   2    0.679736    0.121281    0.155926    11.00000   -1.20000
AFIX   0
C4    1    0.623205    0.422066    0.148141    11.00000    0.02698    0.02727 =
         0.02468   -0.00098    0.00323   -0.00203
C5    1    0.648258    0.454862    0.255392    11.00000    0.02519    0.02582 =
         0.02740    0.00131    0.00475   -0.00143
AFIX  13
H5    2    0.637254    0.316077    0.281344    11.00000   -1.20000
AFIX   0
C6    1    0.578719    0.603723    0.286234    11.00000    0.02833    0.02810 =
         0.03046    0.00065    0.00274    0.00733
AFIX  23
H6A   2    0.594036    0.749380    0.273492    11.00000   -1.20000
H6B   2    0.511019    0.574112    0.250716    11.00000   -1.20000
AFIX   0
C7    1    0.588823    0.576229    0.388973    11.00000    0.02327    0.03149 =
         0.03043   -0.00515    0.00003    0.00355
AFIX  23
H7A   2    0.569424    0.432432    0.400034    11.00000   -1.20000
H7B   2    0.543451    0.672760    0.407952    11.00000   -1.20000
AFIX   0
C8    1    0.691610    0.615864    0.450285    11.00000    0.02491    0.02586 =
         0.02666    0.00111    0.00621   -0.00041
C9    1    0.765258    0.488395    0.411154    11.00000    0.02522    0.02486 =
         0.02360    0.00214    0.00257    0.00093
AFIX  13
H9    2    0.749640    0.339110    0.419817    11.00000   -1.20000
AFIX   0
C10   1    0.756019    0.511260    0.304928    11.00000    0.02445    0.02521 =
         0.03454    0.00039    0.00537   -0.00198
C11   1    0.869980    0.518839    0.472380    11.00000    0.02466    0.03064 =
         0.02881    0.00283    0.00493    0.00015
AFIX  13
H11   2    0.904600    0.617838    0.440364    11.00000   -1.20000
AFIX   0
C12   1    0.873874    0.604028    0.568876    11.00000    0.02462    0.02696 =
         0.02841    0.00223    0.00165   -0.00177
C13   1    0.801093    0.518302    0.618004    11.00000    0.02221    0.02543 =
         0.03207    0.00223    0.00255   -0.00022
C14   1    0.700483    0.546975    0.550242    11.00000    0.02341    0.02558 =
         0.02582   -0.00153   -0.00040    0.00262
C15   1    0.624870    0.517340    0.585369    11.00000    0.02460    0.04553 =
         0.03388    0.00096    0.00480   -0.00328
AFIX  43
H15   2    0.561180    0.523603    0.544882    11.00000   -1.20000
AFIX   0
C16   1    0.636971    0.474369    0.686822    11.00000    0.02491    0.04018 =
         0.03417    0.00352    0.00829   -0.00379
AFIX  23
H16A  2    0.656510    0.327303    0.700351    11.00000   -1.20000
H16B  2    0.574089    0.495617    0.701818    11.00000   -1.20000
AFIX   0
C17   1    0.713556    0.617115    0.747888    11.00000    0.02902    0.02818 =
         0.03102    0.00141    0.00571    0.00313
C18   1    0.806592    0.643694    0.709358    11.00000    0.02072    0.02923 =
         0.02793    0.00044    0.00362   -0.00061
AFIX  13
H18   2    0.803262    0.792395    0.688761    11.00000   -1.20000
AFIX   0
C19   1    0.907295    0.628238    0.783324    11.00000    0.02822    0.03306 =
         0.02819   -0.00185    0.00471   -0.00092
AFIX  13
H19   2    0.954128    0.568126    0.750881    11.00000   -1.20000
AFIX   0
C20   1    0.913197    0.491145    0.870748    11.00000    0.02444    0.03910 =
         0.03373   -0.00411   -0.00126   -0.00307
AFIX  13
H20   2    0.923655    0.589357    0.924594    11.00000   -1.20000
AFIX   0
C21   1    0.819369    0.375342    0.867365    11.00000    0.02853    0.03486 =
         0.03258    0.00483    0.00506    0.00358
AFIX  23
H21A  2    0.823775    0.303844    0.927221    11.00000   -1.20000
H21B  2    0.805960    0.270193    0.816967    11.00000   -1.20000
AFIX   0
C22   1    0.739659    0.540011    0.848946    11.00000    0.02996    0.03082 =
         0.02900   -0.00095    0.00551    0.00045
AFIX  13
H22   2    0.763029    0.661345    0.890989    11.00000   -1.20000
AFIX   0
C23   1    0.520891    0.331180    0.120655    11.00000    0.03321    0.03051 =
         0.02675   -0.00532    0.00377    0.00165
C24   1    0.624512    0.620654    0.092155    11.00000    0.04321    0.02892 =
         0.03164    0.00247    0.00620   -0.00055
AFIX 137
H24A  2    0.691452    0.670810    0.103363    11.00000   -1.50000
H24B  2    0.584808    0.727539    0.111430    11.00000   -1.50000
H24C  2    0.598116    0.591126    0.025725    11.00000   -1.50000
AFIX   0
C25   1    0.788869    0.726887    0.278616    11.00000    0.03414    0.02669 =
         0.03694    0.00343    0.00726   -0.00501
AFIX 137
H25A  2    0.809855    0.714811    0.221277    11.00000   -1.50000
H25B  2    0.843017    0.777471    0.329023    11.00000   -1.50000
H25C  2    0.734572    0.825160    0.268855    11.00000   -1.50000
AFIX   0
C26   1    0.709504    0.856984    0.453314    11.00000    0.03512    0.02839 =
         0.03309   -0.00108    0.00420    0.00065
AFIX 137
H26A  2    0.778264    0.885436    0.482478    11.00000   -1.50000
H26B  2    0.669661    0.923664    0.489562    11.00000   -1.50000
H26C  2    0.691775    0.912595    0.389797    11.00000   -1.50000
AFIX   0
C27   1    0.823428    0.283580    0.634992    11.00000    0.03486    0.02506 =
         0.03622   -0.00162    0.00728   -0.00110
AFIX 137
H27A  2    0.822221    0.215492    0.575817    11.00000   -1.50000
H27B  2    0.774382    0.220015    0.661606    11.00000   -1.50000
H27C  2    0.887830    0.266555    0.678312    11.00000   -1.50000
AFIX   0
C28   1    0.667685    0.835877    0.745731    11.00000    0.03574    0.03880 =
         0.04433    0.01025    0.01518    0.00750
AFIX 137
H28A  2    0.647573    0.886277    0.681395    11.00000   -1.50000
H28B  2    0.715478    0.932032    0.783497    11.00000   -1.50000
H28C  2    0.610931    0.827968    0.770933    11.00000   -1.50000
AFIX   0
C29   1    0.943692    0.844937    0.815731    11.00000    0.03209    0.03377 =
         0.04093   -0.00562    0.00233   -0.00622
AFIX 137
H29A  2    0.950558    0.926955    0.762348    11.00000   -1.50000
H29B  2    1.006857    0.834395    0.861686    11.00000   -1.50000
H29C  2    0.897151    0.913313    0.844075    11.00000   -1.50000
AFIX   0
C30   1    1.002883    0.349753    0.890576    11.00000    0.03428    0.04868 =
         0.05204    0.02027    0.00598    0.00400
AFIX 137
H30A  2    1.000009    0.261240    0.836316    11.00000   -1.50000
H30B  2    1.004278    0.262026    0.944751    11.00000   -1.50000
H30C  2    1.061689    0.435616    0.903334    11.00000   -1.50000
AFIX   0
H6    2    0.670804    0.391904    0.930724    11.00000    0.06836
H1    2    0.643023    0.148737    0.008081    11.00000    0.04712
HKLF 4


REM  mjr17084_0m_a.res in P2(1)
REM R1 =  0.0683 for    4023 Fo > 4sig(Fo)  and  0.0866 for all    4786 data
REM    343 parameters refined using      1 restraints

END

WGHT      0.0638      1.8761

REM Highest difference peak  0.323,  deepest hole -0.320,  1-sigma level  0.074
Q1    1   0.6474  0.3353  0.0984  11.00000  0.05    0.32
Q2    1   0.6005  0.6770  0.7418  11.00000  0.05    0.28
Q3    1   0.8144  0.3986  0.1251  11.00000  0.05    0.27
Q4    1   0.8653  0.5336  0.5175  11.00000  0.05    0.27
Q5    1   0.6638  0.4390  0.7823  11.00000  0.05    0.27
Q6    1   0.6761  0.5291  0.4167  11.00000  0.05    0.26
Q7    1   0.7172  0.3611  0.1663  11.00000  0.05    0.26
Q8    1   0.7552  0.5270  0.1423  11.00000  0.05    0.25
Q9    1   0.6673  0.3496  0.1892  11.00000  0.05    0.25
Q10   1   0.8041  0.4042  0.2188  11.00000  0.05    0.25
Q11   1   0.7539  0.6183  0.7230  11.00000  0.05    0.25
Q12   1   0.7937  0.6122  0.3337  11.00000  0.05    0.25
Q13   1   0.5419  0.0478  0.1996  11.00000  0.05    0.24
Q14   1   0.7559  0.8175  0.2405  11.00000  0.05    0.24
Q15   1   0.5161  0.2192  0.2418  11.00000  0.05    0.24
Q16   1   0.8658  0.6791  0.5254  11.00000  0.05    0.23
Q17   1   0.6318  0.5193  0.7850  11.00000  0.05    0.23
Q18   1   0.7451  0.4561  0.5784  11.00000  0.05    0.23
Q19   1   0.8197  0.6308  0.1583  11.00000  0.05    0.23
Q20   1   0.7559  0.6183  0.5982  11.00000  0.05    0.23
;
_shelx_res_checksum              96571
_olex2_submission_special_instructions 'No special instructions were received'
####################################################################### 
# 
# This file contains crystal structure data downloaded from the 
# Cambridge Structural Database (CSD) hosted by the Cambridge 
# Crystallographic Data Centre (CCDC).
# 
# Full information about CCDC data access policies and citation 
# guidelines are available at http://www.ccdc.cam.ac.uk/access/V1 
# 
# Audit and citation data items may have been added by the CCDC. 
# Please retain this information to preserve the provenance of 
# this file and to allow appropriate attribution of the data. 
# 
#######################################################################

data_191209wj_0m
_database_code_depnum_ccdc_archive 'CCDC 1972126'
loop_
_audit_author_name
_audit_author_address
'stewartiacid C'
;Fudan university
China
;
_audit_update_record             
;
2019-12-16 deposited with the CCDC.	2020-01-13 downloaded from the CCDC.
;
_audit_creation_date             2019-12-09
_audit_creation_method           
;
Olex2 1.2
(compiled 2018.05.29 svn.r3508 for OlexSys, GUI svn.r5506)
;
_shelx_SHELXL_version_number     2016/6
_chemical_name_common            ?
_chemical_name_systematic        ?
_chemical_formula_moiety         'C30 H44 O6, 3(H2 O)'
_chemical_formula_sum            'C30 H50 O9'
_chemical_formula_weight         554.70
_chemical_absolute_configuration rmad
_chemical_melting_point          ?
loop_
_atom_type_symbol
_atom_type_description
_atom_type_scat_dispersion_real
_atom_type_scat_dispersion_imag
_atom_type_scat_source
C C 0.0148 0.0070 'International Tables Vol C Tables 4.2.6.8 and 6.1.1.4'
H H 0.0000 0.0000 'International Tables Vol C Tables 4.2.6.8 and 6.1.1.4'
O O 0.0412 0.0250 'International Tables Vol C Tables 4.2.6.8 and 6.1.1.4'

_shelx_space_group_comment       
;
The symmetry employed for this shelxl refinement is uniquely defined
by the following loop, which should always be used as a source of
symmetry information in preference to the above space-group names.
They are only intended as comments.
;
_space_group_crystal_system      orthorhombic
_space_group_IT_number           19
_space_group_name_H-M_alt        'P 21 21 21'
_space_group_name_Hall           'P 2ac 2ab'
loop_
_space_group_symop_operation_xyz
'x, y, z'
'-x+1/2, -y, z+1/2'
'-x, y+1/2, -z+1/2'
'x+1/2, -y+1/2, -z'

_cell_length_a                   8.0649(6)
_cell_length_b                   11.3973(8)
_cell_length_c                   32.416(2)
_cell_angle_alpha                90
_cell_angle_beta                 90
_cell_angle_gamma                90
_cell_volume                     2979.6(4)
_cell_formula_units_Z            4
_cell_measurement_reflns_used    7625
_cell_measurement_temperature    170(2)
_cell_measurement_theta_max      54.82
_cell_measurement_theta_min      3.58
_shelx_estimated_absorpt_T_max   0.996
_shelx_estimated_absorpt_T_min   0.933
_exptl_absorpt_coefficient_mu    0.471
_exptl_absorpt_correction_T_max  0.7508
_exptl_absorpt_correction_T_min  0.3675
_exptl_absorpt_correction_type   multi-scan
_exptl_absorpt_process_details   
'SADABS-2016/2 (Bruker,2016/2) was used for absorption correction. wR2(int) was 0.1762 before and 0.0912 after correction. The Ratio of minimum to maximum transmission is 0.6197. The \l/2 correction factor is Not present.'
_exptl_absorpt_special_details   ?
_exptl_crystal_colour            colourless
_exptl_crystal_density_diffrn    1.237
_exptl_crystal_density_meas      ?
_exptl_crystal_density_method    ?
_exptl_crystal_description       plate
_exptl_crystal_F_000             1208
_exptl_crystal_size_max          0.15
_exptl_crystal_size_mid          0.1
_exptl_crystal_size_min          0.008
_exptl_transmission_factor_max   ?
_exptl_transmission_factor_min   ?
_diffrn_reflns_av_R_equivalents  0.0705
_diffrn_reflns_av_unetI/netI     0.0630
_diffrn_reflns_Laue_measured_fraction_full 0.985
_diffrn_reflns_Laue_measured_fraction_max 0.985
_diffrn_reflns_limit_h_max       7
_diffrn_reflns_limit_h_min       -9
_diffrn_reflns_limit_k_max       13
_diffrn_reflns_limit_k_min       -11
_diffrn_reflns_limit_l_max       39
_diffrn_reflns_limit_l_min       -39
_diffrn_reflns_number            21220
_diffrn_reflns_point_group_measured_fraction_full 0.979
_diffrn_reflns_point_group_measured_fraction_max 0.977
_diffrn_reflns_theta_full        53.594
_diffrn_reflns_theta_max         55.060
_diffrn_reflns_theta_min         3.576
_diffrn_ambient_temperature      169.98
_diffrn_detector_area_resol_mean ?
_diffrn_measured_fraction_theta_full 0.985
_diffrn_measured_fraction_theta_max 0.985
_diffrn_measurement_device_type  'Bruker APEX-II CCD'
_diffrn_measurement_method       '\f and \w scans'
_diffrn_radiation_type           GaK\a
_diffrn_radiation_wavelength     1.34139
_diffrn_source                   ?
_diffrn_standards_number         0
_reflns_Friedel_coverage         0.736
_reflns_Friedel_fraction_full    0.971
_reflns_Friedel_fraction_max     0.966
_reflns_number_gt                3496
_reflns_number_total             5558
_reflns_special_details          
;
 Reflections were merged by SHELXL according to the crystal
 class for the calculation of statistics and refinement.
 
 _reflns_Friedel_fraction is defined as the number of unique
 Friedel pairs measured divided by the number that would be
 possible theoretically, ignoring centric projections and
 systematic absences.
;
_reflns_threshold_expression     'I > 2\s(I)'
_computing_cell_refinement       'SAINT v8.37A (Bruker, 2015)'
_computing_data_collection       ?
_computing_data_reduction        'SAINT v8.37A (Bruker, 2015)'
_computing_molecular_graphics    'Olex2 (Dolomanov et al., 2009)'
_computing_publication_material  'Olex2 (Dolomanov et al., 2009)'
_computing_structure_refinement  'ShelXL (Sheldrick, 2015)'
_computing_structure_solution    'ShelXT (Sheldrick, 2015)'
_refine_diff_density_max         0.292
_refine_diff_density_min         -0.310
_refine_diff_density_rms         0.067
_refine_ls_abs_structure_details 
;
 Flack x determined using 1054 quotients [(I+)-(I-)]/[(I+)+(I-)]
 (Parsons, Flack and Wagner, Acta Cryst. B69 (2013) 249-259).
;
_refine_ls_abs_structure_Flack   -0.01(19)
_refine_ls_extinction_coef       0.029(4)
_refine_ls_extinction_expression Fc^*^=kFc[1+0.001xFc^2^\l^3^/sin(2\q)]^-1/4^
_refine_ls_extinction_method     'SHELXL-2016/6 (Sheldrick 2016)'
_refine_ls_goodness_of_fit_ref   1.031
_refine_ls_hydrogen_treatment    constr
_refine_ls_matrix_type           full
_refine_ls_number_parameters     372
_refine_ls_number_reflns         5558
_refine_ls_number_restraints     0
_refine_ls_R_factor_all          0.1371
_refine_ls_R_factor_gt           0.0949
_refine_ls_restrained_S_all      1.031
_refine_ls_shift/su_max          0.002
_refine_ls_shift/su_mean         0.000
_refine_ls_structure_factor_coef Fsqd
_refine_ls_weighting_details     
'w=1/[\s^2^(Fo^2^)+(0.1596P)^2^+1.6785P] where P=(Fo^2^+2Fc^2^)/3'
_refine_ls_weighting_scheme      calc
_refine_ls_wR_factor_gt          0.2521
_refine_ls_wR_factor_ref         0.2937
_refine_special_details          ?
_olex2_refinement_description    
;
1. Fixed Uiso
 At 1.2 times of:
  All C(H) groups, All C(H,H) groups
 At 1.5 times of:
  All C(H,H,H) groups, All O(H) groups, All O(H,H) groups
2.a Free rotating group:
 O1W(H1WA,H1WB), O2W(H2WA,H2WB), O3W(H3WA,H3WB)
2.b Ternary CH refined with riding coordinates:
 C3(H3A), C5(H5), C9(H9), C11(H11), C19(H19), C20(H20)
2.c Secondary CH2 refined with riding coordinates:
 C1(H1A,H1B), C2(H2A,H2B), C6(H6A,H6B), C7(H7A,H7B), C15(H15A,H15B), C16(H16A,
 H16B), C21(H21A,H21B)
2.d Idealised Me refined as rotating group:
 C24(H24A,H24B,H24C), C25(H25A,H25B,H25C), C26(H26A,H26B,H26C), C27(H27A,H27B,
 H27C), C28(H28A,H28B,H28C), C29(H29A,H29B,H29C), C30(H30A,H30B,H30C)
2.e Idealised tetrahedral OH refined as rotating group:
 O1(H1), O3(H3), O4(H4)
;
_atom_sites_solution_hydrogens   mixed
_atom_sites_solution_primary     dual
_atom_sites_solution_secondary   ?
loop_
_atom_site_label
_atom_site_type_symbol
_atom_site_fract_x
_atom_site_fract_y
_atom_site_fract_z
_atom_site_U_iso_or_equiv
_atom_site_adp_type
_atom_site_occupancy
_atom_site_site_symmetry_order
_atom_site_calc_flag
_atom_site_refinement_flags_posn
_atom_site_refinement_flags_adp
_atom_site_refinement_flags_occupancy
_atom_site_disorder_assembly
_atom_site_disorder_group
O1 O -0.4730(9) -0.5682(7) -0.52156(19) 0.100(2) Uani 1 1 d . . . . .
H1 H -0.380301 -0.567176 -0.509748 0.151 Uiso 1 1 calc GR . . . .
O2 O -0.0307(9) -0.5376(7) -0.5396(2) 0.106(2) Uani 1 1 d . . . . .
O3 O -0.1470(9) -0.6912(7) -0.5697(2) 0.103(2) Uani 1 1 d . . . . .
H3 H -0.065849 -0.726356 -0.559212 0.155 Uiso 1 1 calc GR . . . .
O4 O -0.6852(7) -0.4930(7) -0.7162(2) 0.101(2) Uani 1 1 d . . . . .
H4 H -0.713567 -0.563193 -0.719649 0.152 Uiso 1 1 calc GR . . . .
O5 O -0.6137(7) -0.5903(6) -0.78570(18) 0.0831(16) Uani 1 1 d . . . . .
O6 O 0.0163(8) -0.5809(8) -0.90483(19) 0.104(2) Uani 1 1 d . . . . .
C1 C -0.5809(8) -0.5203(7) -0.6331(2) 0.0663(18) Uani 1 1 d . . . . .
H1A H -0.676621 -0.479347 -0.645647 0.080 Uiso 1 1 calc R . . . .
H1B H -0.587982 -0.603894 -0.641103 0.080 Uiso 1 1 calc R . . . .
C2 C -0.5971(10) -0.5122(8) -0.5861(3) 0.080(2) Uani 1 1 d . . . . .
H2A H -0.606208 -0.428779 -0.577852 0.096 Uiso 1 1 calc R . . . .
H2B H -0.699516 -0.552858 -0.577207 0.096 Uiso 1 1 calc R . . . .
C3 C -0.4496(12) -0.5668(8) -0.5649(3) 0.083(2) Uani 1 1 d . . . . .
H3A H -0.444229 -0.650449 -0.574162 0.099 Uiso 1 1 calc R . . . .
C4 C -0.2826(10) -0.5070(7) -0.5786(2) 0.073(2) Uani 1 1 d . . . . .
C5 C -0.2728(9) -0.5177(7) -0.6255(2) 0.0686(19) Uani 1 1 d . . . . .
H5 H -0.274755 -0.604118 -0.630799 0.082 Uiso 1 1 calc R . . . .
C6 C -0.1059(9) -0.4765(8) -0.6432(2) 0.072(2) Uani 1 1 d . . . . .
H6A H -0.105083 -0.389813 -0.645222 0.087 Uiso 1 1 calc R . . . .
H6B H -0.014950 -0.500448 -0.624467 0.087 Uiso 1 1 calc R . . . .
C7 C -0.0786(9) -0.5295(8) -0.6855(2) 0.073(2) Uani 1 1 d . . . . .
H7A H -0.073194 -0.615989 -0.682838 0.088 Uiso 1 1 calc R . . . .
H7B H 0.029380 -0.502198 -0.696376 0.088 Uiso 1 1 calc R . . . .
C8 C -0.2156(8) -0.4974(6) -0.7163(2) 0.0602(17) Uani 1 1 d . . . . .
C9 C -0.3907(9) -0.5154(6) -0.6962(2) 0.0611(17) Uani 1 1 d . . . . .
H9 H -0.403365 -0.602464 -0.693826 0.073 Uiso 1 1 calc R . . . .
C10 C -0.4198(9) -0.4683(6) -0.6515(2) 0.0647(18) Uani 1 1 d . . . . .
C11 C -0.5200(8) -0.4788(8) -0.7281(2) 0.0705(19) Uani 1 1 d . . . . .
H11 H -0.503657 -0.392908 -0.732755 0.085 Uiso 1 1 calc R . . . .
C12 C -0.4970(9) -0.5380(7) -0.7700(2) 0.0677(19) Uani 1 1 d . . . . .
C13 C -0.3256(8) -0.5376(6) -0.7881(2) 0.0600(17) Uani 1 1 d . . . . .
C14 C -0.2006(8) -0.5760(6) -0.7557(2) 0.0609(17) Uani 1 1 d . . . . .
C15 C -0.0198(9) -0.5658(7) -0.7744(2) 0.0692(19) Uani 1 1 d . . . . .
H15A H 0.022125 -0.485186 -0.769963 0.083 Uiso 1 1 calc R . . . .
H15B H 0.054626 -0.620508 -0.759579 0.083 Uiso 1 1 calc R . . . .
C16 C -0.0151(10) -0.5930(8) -0.8190(3) 0.076(2) Uani 1 1 d . . . . .
H16A H -0.051243 -0.675112 -0.823198 0.091 Uiso 1 1 calc R . . . .
H16B H 0.100856 -0.586580 -0.828839 0.091 Uiso 1 1 calc R . . . .
C17 C -0.1240(10) -0.5126(7) -0.8450(2) 0.0703(19) Uani 1 1 d . . . . .
C18 C -0.2998(9) -0.5113(6) -0.8278(2) 0.0632(18) Uani 1 1 d . . . . .
C19 C -0.4394(10) -0.4701(7) -0.8560(2) 0.072(2) Uani 1 1 d . . . . .
H19 H -0.530598 -0.528855 -0.852907 0.087 Uiso 1 1 calc R . . . .
C20 C -0.3943(11) -0.4692(9) -0.9022(3) 0.087(2) Uani 1 1 d . . . . .
H20 H -0.335733 -0.393633 -0.908042 0.104 Uiso 1 1 calc R . . . .
C21 C -0.2767(10) -0.5674(10) -0.9124(3) 0.087(3) Uani 1 1 d . . . . .
H21A H -0.330606 -0.643272 -0.905987 0.105 Uiso 1 1 calc R . . . .
H21B H -0.252333 -0.565924 -0.942304 0.105 Uiso 1 1 calc R . . . .
C22 C -0.1195(10) -0.5587(8) -0.8891(3) 0.080(2) Uani 1 1 d . . . . .
C23 C -0.1403(14) -0.5777(10) -0.5598(3) 0.090(3) Uani 1 1 d . . . . .
C24 C -0.2717(11) -0.3832(8) -0.5609(3) 0.079(2) Uani 1 1 d . . . . .
H24A H -0.369489 -0.338144 -0.569364 0.119 Uiso 1 1 calc GR . . . .
H24B H -0.171418 -0.344641 -0.571275 0.119 Uiso 1 1 calc GR . . . .
H24C H -0.267287 -0.387228 -0.530726 0.119 Uiso 1 1 calc GR . . . .
C25 C -0.4410(9) -0.3336(6) -0.6494(3) 0.071(2) Uani 1 1 d . . . . .
H25A H -0.502690 -0.306535 -0.673666 0.106 Uiso 1 1 calc GR . . . .
H25B H -0.331573 -0.296160 -0.648937 0.106 Uiso 1 1 calc GR . . . .
H25C H -0.502054 -0.312606 -0.624344 0.106 Uiso 1 1 calc GR . . . .
C26 C -0.1926(11) -0.3652(7) -0.7286(3) 0.075(2) Uani 1 1 d . . . . .
H26A H -0.240556 -0.315053 -0.707135 0.112 Uiso 1 1 calc GR . . . .
H26B H -0.248764 -0.350232 -0.754885 0.112 Uiso 1 1 calc GR . . . .
H26C H -0.074163 -0.347805 -0.731443 0.112 Uiso 1 1 calc GR . . . .
C27 C -0.2355(11) -0.7061(6) -0.7473(3) 0.074(2) Uani 1 1 d . . . . .
H27A H -0.204270 -0.752645 -0.771533 0.110 Uiso 1 1 calc GR . . . .
H27B H -0.353849 -0.716905 -0.741625 0.110 Uiso 1 1 calc GR . . . .
H27C H -0.170635 -0.731997 -0.723423 0.110 Uiso 1 1 calc GR . . . .
C28 C -0.0505(12) -0.3872(8) -0.8469(3) 0.091(3) Uani 1 1 d . . . . .
H28A H -0.117109 -0.338858 -0.865635 0.136 Uiso 1 1 calc GR . . . .
H28B H 0.063899 -0.390930 -0.857031 0.136 Uiso 1 1 calc GR . . . .
H28C H -0.051720 -0.352379 -0.819267 0.136 Uiso 1 1 calc GR . . . .
C29 C -0.5110(16) -0.3538(10) -0.8425(4) 0.108(3) Uani 1 1 d . . . . .
H29A H -0.420599 -0.299651 -0.835687 0.162 Uiso 1 1 calc GR . . . .
H29B H -0.580880 -0.365625 -0.818107 0.162 Uiso 1 1 calc GR . . . .
H29C H -0.577881 -0.320647 -0.864869 0.162 Uiso 1 1 calc GR . . . .
C30 C -0.5504(15) -0.4719(13) -0.9287(3) 0.118(4) Uani 1 1 d . . . . .
H30A H -0.613663 -0.399473 -0.924444 0.176 Uiso 1 1 calc GR . . . .
H30B H -0.618614 -0.539471 -0.920854 0.176 Uiso 1 1 calc GR . . . .
H30C H -0.519349 -0.478484 -0.957835 0.176 Uiso 1 1 calc GR . . . .
O1W O -0.8662(11) -0.3282(8) -0.5197(3) 0.129(3) Uani 1 1 d . . . . .
H1WA H -0.797365 -0.269638 -0.521735 0.194 Uiso 1 1 d G . . . .
H1WB H -0.898730 -0.334871 -0.494183 0.194 Uiso 1 1 d G . . . .
O2W O -0.5733(8) -0.3650(6) -0.48630(18) 0.0871(17) Uani 1 1 d . . . . .
H2WA H -0.524411 -0.422886 -0.498916 0.131 Uiso 1 1 d G . . . .
H2WB H -0.561396 -0.380844 -0.460193 0.131 Uiso 1 1 d G . . . .
O3W O -0.3664(12) -0.7236(7) -0.4645(3) 0.125(3) Uani 1 1 d . . . . .
H3WA H -0.322302 -0.771285 -0.482371 0.187 Uiso 1 1 d G . . . .
H3WB H -0.342209 -0.754013 -0.440631 0.187 Uiso 1 1 d G . . . .

loop_
_atom_site_aniso_label
_atom_site_aniso_U_11
_atom_site_aniso_U_22
_atom_site_aniso_U_33
_atom_site_aniso_U_23
_atom_site_aniso_U_13
_atom_site_aniso_U_12
O1 0.103(5) 0.114(5) 0.084(4) 0.016(4) 0.020(3) 0.018(4)
O2 0.078(4) 0.129(6) 0.110(5) 0.002(4) -0.012(4) 0.009(4)
O3 0.099(5) 0.119(6) 0.093(4) 0.007(4) -0.012(4) 0.026(4)
O4 0.047(3) 0.146(6) 0.110(5) -0.017(4) 0.009(3) 0.006(3)
O5 0.046(3) 0.105(4) 0.098(4) -0.009(3) 0.004(3) -0.016(3)
O6 0.060(4) 0.165(7) 0.088(4) -0.019(4) 0.015(3) 0.005(4)
C1 0.040(3) 0.077(4) 0.082(5) -0.007(4) 0.005(3) -0.004(3)
C2 0.057(4) 0.089(5) 0.094(6) -0.002(4) 0.006(4) -0.004(4)
C3 0.083(6) 0.088(6) 0.077(5) 0.006(4) 0.007(4) 0.013(4)
C4 0.061(4) 0.087(5) 0.071(5) 0.001(4) -0.004(4) 0.003(4)
C5 0.044(4) 0.077(5) 0.085(5) -0.001(4) 0.000(3) 0.005(3)
C6 0.052(4) 0.094(5) 0.071(4) -0.001(4) 0.000(3) -0.004(4)
C7 0.038(3) 0.103(6) 0.079(5) -0.005(4) 0.001(3) 0.003(4)
C8 0.045(4) 0.070(4) 0.066(4) -0.002(3) 0.001(3) -0.002(3)
C9 0.050(4) 0.058(4) 0.075(4) 0.000(3) 0.004(3) 0.001(3)
C10 0.052(4) 0.061(4) 0.082(5) 0.009(3) -0.003(3) 0.002(3)
C11 0.041(3) 0.088(5) 0.083(5) 0.005(4) -0.007(3) 0.006(3)
C12 0.049(4) 0.074(4) 0.081(5) 0.006(4) -0.006(3) -0.005(4)
C13 0.040(3) 0.060(4) 0.081(5) -0.006(3) -0.001(3) -0.005(3)
C14 0.041(3) 0.069(4) 0.072(4) 0.003(3) -0.001(3) -0.004(3)
C15 0.048(4) 0.077(5) 0.083(5) -0.007(4) -0.003(3) 0.005(3)
C16 0.046(4) 0.093(5) 0.088(5) -0.001(4) 0.012(4) 0.000(4)
C17 0.053(4) 0.079(5) 0.079(5) -0.005(4) 0.008(4) -0.006(4)
C18 0.046(4) 0.067(4) 0.076(5) -0.011(3) -0.006(3) -0.001(3)
C19 0.067(5) 0.074(4) 0.075(5) 0.002(4) 0.000(4) 0.012(4)
C20 0.066(5) 0.102(6) 0.092(6) 0.010(5) -0.010(4) -0.003(5)
C21 0.060(5) 0.120(7) 0.082(5) -0.011(5) 0.005(4) -0.014(5)
C22 0.058(5) 0.099(6) 0.084(5) -0.003(4) -0.003(4) -0.011(4)
C23 0.091(7) 0.097(7) 0.081(6) -0.001(5) 0.013(5) 0.021(5)
C24 0.060(5) 0.102(6) 0.075(5) -0.004(4) 0.004(4) 0.001(4)
C25 0.059(4) 0.064(4) 0.090(5) -0.001(4) 0.006(4) 0.004(3)
C26 0.071(5) 0.074(5) 0.080(5) 0.003(4) 0.005(4) -0.015(4)
C27 0.065(5) 0.069(4) 0.087(5) 0.000(4) -0.007(4) 0.004(4)
C28 0.081(6) 0.092(6) 0.099(6) -0.002(5) 0.011(5) -0.028(5)
C29 0.121(9) 0.089(6) 0.115(8) -0.004(5) -0.018(7) 0.034(6)
C30 0.099(7) 0.180(12) 0.073(5) -0.001(6) -0.008(5) 0.024(8)
O1W 0.082(5) 0.127(6) 0.178(8) -0.002(6) -0.048(5) 0.005(4)
O2W 0.069(4) 0.111(4) 0.081(3) -0.005(3) 0.005(3) 0.004(3)
O3W 0.133(7) 0.121(6) 0.120(5) 0.037(4) -0.025(5) -0.047(5)

_geom_special_details            
;
 All esds (except the esd in the dihedral angle between two l.s. planes)
 are estimated using the full covariance matrix.  The cell esds are taken
 into account individually in the estimation of esds in distances, angles
 and torsion angles; correlations between esds in cell parameters are only
 used when they are defined by crystal symmetry.  An approximate (isotropic)
 treatment of cell esds is used for estimating esds involving l.s. planes.
;
loop_
_geom_bond_atom_site_label_1
_geom_bond_atom_site_label_2
_geom_bond_distance
_geom_bond_site_symmetry_2
_geom_bond_publ_flag
O1 H1 0.8400 . ?
O1 C3 1.419(11) . ?
O2 C23 1.192(12) . ?
O3 H3 0.8400 . ?
O3 C23 1.333(12) . ?
O4 H4 0.8400 . ?
O4 C11 1.396(9) . ?
O5 C12 1.225(9) . ?
O6 C22 1.234(10) . ?
C1 H1A 0.9900 . ?
C1 H1B 0.9900 . ?
C1 C2 1.531(12) . ?
C1 C10 1.548(10) . ?
C2 H2A 0.9900 . ?
C2 H2B 0.9900 . ?
C2 C3 1.508(12) . ?
C3 H3A 1.0000 . ?
C3 C4 1.573(12) . ?
C4 C5 1.527(11) . ?
C4 C23 1.529(13) . ?
C4 C24 1.525(12) . ?
C5 H5 1.0000 . ?
C5 C6 1.537(11) . ?
C5 C10 1.560(10) . ?
C6 H6A 0.9900 . ?
C6 H6B 0.9900 . ?
C6 C7 1.515(11) . ?
C7 H7A 0.9900 . ?
C7 H7B 0.9900 . ?
C7 C8 1.534(10) . ?
C8 C9 1.569(10) . ?
C8 C14 1.565(10) . ?
C8 C26 1.569(11) . ?
C9 H9 1.0000 . ?
C9 C10 1.564(11) . ?
C9 C11 1.525(11) . ?
C10 C25 1.547(10) . ?
C11 H11 1.0000 . ?
C11 C12 1.528(11) . ?
C12 C13 1.503(10) . ?
C13 C14 1.520(10) . ?
C13 C18 1.339(11) . ?
C14 C15 1.582(10) . ?
C14 C27 1.534(11) . ?
C15 H15A 0.9900 . ?
C15 H15B 0.9900 . ?
C15 C16 1.480(12) . ?
C16 H16A 0.9900 . ?
C16 H16B 0.9900 . ?
C16 C17 1.523(12) . ?
C17 C18 1.523(10) . ?
C17 C22 1.524(12) . ?
C17 C28 1.549(12) . ?
C18 C19 1.524(11) . ?
C19 H19 1.0000 . ?
C19 C20 1.540(13) . ?
C19 C29 1.511(13) . ?
C20 H20 1.0000 . ?
C20 C21 1.504(14) . ?
C20 C30 1.524(14) . ?
C21 H21A 0.9900 . ?
C21 H21B 0.9900 . ?
C21 C22 1.479(12) . ?
C24 H24A 0.9800 . ?
C24 H24B 0.9800 . ?
C24 H24C 0.9800 . ?
C25 H25A 0.9800 . ?
C25 H25B 0.9800 . ?
C25 H25C 0.9800 . ?
C26 H26A 0.9800 . ?
C26 H26B 0.9800 . ?
C26 H26C 0.9800 . ?
C27 H27A 0.9800 . ?
C27 H27B 0.9800 . ?
C27 H27C 0.9800 . ?
C28 H28A 0.9800 . ?
C28 H28B 0.9800 . ?
C28 H28C 0.9800 . ?
C29 H29A 0.9800 . ?
C29 H29B 0.9800 . ?
C29 H29C 0.9800 . ?
C30 H30A 0.9800 . ?
C30 H30B 0.9800 . ?
C30 H30C 0.9800 . ?
O1W H1WA 0.8704 . ?
O1W H1WB 0.8702 . ?
O2W H2WA 0.8705 . ?
O2W H2WB 0.8705 . ?
O3W H3WA 0.8707 . ?
O3W H3WB 0.8698 . ?

loop_
_geom_angle_atom_site_label_1
_geom_angle_atom_site_label_2
_geom_angle_atom_site_label_3
_geom_angle
_geom_angle_site_symmetry_1
_geom_angle_site_symmetry_3
_geom_angle_publ_flag
C3 O1 H1 109.5 . . ?
C23 O3 H3 109.5 . . ?
C11 O4 H4 109.5 . . ?
H1A C1 H1B 107.4 . . ?
C2 C1 H1A 108.4 . . ?
C2 C1 H1B 108.4 . . ?
C2 C1 C10 115.6(6) . . ?
C10 C1 H1A 108.4 . . ?
C10 C1 H1B 108.4 . . ?
C1 C2 H2A 109.4 . . ?
C1 C2 H2B 109.4 . . ?
H2A C2 H2B 108.0 . . ?
C3 C2 C1 111.1(7) . . ?
C3 C2 H2A 109.4 . . ?
C3 C2 H2B 109.4 . . ?
O1 C3 C2 110.5(7) . . ?
O1 C3 H3A 107.0 . . ?
O1 C3 C4 113.4(8) . . ?
C2 C3 H3A 107.0 . . ?
C2 C3 C4 111.6(7) . . ?
C4 C3 H3A 107.0 . . ?
C5 C4 C3 106.8(6) . . ?
C5 C4 C23 108.3(6) . . ?
C23 C4 C3 107.6(7) . . ?
C24 C4 C3 110.2(7) . . ?
C24 C4 C5 116.4(7) . . ?
C24 C4 C23 107.2(7) . . ?
C4 C5 H5 104.5 . . ?
C4 C5 C6 113.1(6) . . ?
C4 C5 C10 118.0(6) . . ?
C6 C5 H5 104.5 . . ?
C6 C5 C10 110.7(6) . . ?
C10 C5 H5 104.5 . . ?
C5 C6 H6A 109.6 . . ?
C5 C6 H6B 109.6 . . ?
H6A C6 H6B 108.2 . . ?
C7 C6 C5 110.1(7) . . ?
C7 C6 H6A 109.6 . . ?
C7 C6 H6B 109.6 . . ?
C6 C7 H7A 109.0 . . ?
C6 C7 H7B 109.0 . . ?
C6 C7 C8 112.9(6) . . ?
H7A C7 H7B 107.8 . . ?
C8 C7 H7A 109.0 . . ?
C8 C7 H7B 109.0 . . ?
C7 C8 C9 110.3(6) . . ?
C7 C8 C14 109.8(6) . . ?
C7 C8 C26 108.0(6) . . ?
C14 C8 C9 109.5(5) . . ?
C14 C8 C26 109.5(6) . . ?
C26 C8 C9 109.7(6) . . ?
C8 C9 H9 104.7 . . ?
C10 C9 C8 118.4(6) . . ?
C10 C9 H9 104.7 . . ?
C11 C9 C8 107.4(6) . . ?
C11 C9 H9 104.7 . . ?
C11 C9 C10 115.5(6) . . ?
C1 C10 C5 106.9(6) . . ?
C1 C10 C9 110.6(6) . . ?
C5 C10 C9 105.3(6) . . ?
C25 C10 C1 105.7(6) . . ?
C25 C10 C5 114.8(7) . . ?
C25 C10 C9 113.4(6) . . ?
O4 C11 C9 115.7(7) . . ?
O4 C11 H11 106.3 . . ?
O4 C11 C12 108.0(6) . . ?
C9 C11 H11 106.3 . . ?
C9 C11 C12 113.4(6) . . ?
C12 C11 H11 106.3 . . ?
O5 C12 C11 119.5(7) . . ?
O5 C12 C13 123.0(7) . . ?
C13 C12 C11 117.3(6) . . ?
C12 C13 C14 109.8(6) . . ?
C18 C13 C12 121.4(6) . . ?
C18 C13 C14 128.8(6) . . ?
C8 C14 C15 110.0(6) . . ?
C13 C14 C8 110.3(6) . . ?
C13 C14 C15 109.0(6) . . ?
C13 C14 C27 106.2(6) . . ?
C27 C14 C8 113.2(6) . . ?
C27 C14 C15 107.9(6) . . ?
C14 C15 H15A 109.1 . . ?
C14 C15 H15B 109.1 . . ?
H15A C15 H15B 107.8 . . ?
C16 C15 C14 112.5(6) . . ?
C16 C15 H15A 109.1 . . ?
C16 C15 H15B 109.1 . . ?
C15 C16 H16A 108.9 . . ?
C15 C16 H16B 108.9 . . ?
C15 C16 C17 113.6(7) . . ?
H16A C16 H16B 107.7 . . ?
C17 C16 H16A 108.9 . . ?
C17 C16 H16B 108.9 . . ?
C16 C17 C18 109.9(6) . . ?
C16 C17 C22 107.3(7) . . ?
C16 C17 C28 110.9(7) . . ?
C18 C17 C22 111.6(6) . . ?
C18 C17 C28 111.2(7) . . ?
C22 C17 C28 105.8(7) . . ?
C13 C18 C17 119.6(6) . . ?
C13 C18 C19 122.1(6) . . ?
C17 C18 C19 118.1(7) . . ?
C18 C19 H19 106.1 . . ?
C18 C19 C20 114.3(7) . . ?
C20 C19 H19 106.1 . . ?
C29 C19 C18 112.2(7) . . ?
C29 C19 H19 106.1 . . ?
C29 C19 C20 111.5(8) . . ?
C19 C20 H20 107.5 . . ?
C21 C20 C19 110.9(7) . . ?
C21 C20 H20 107.5 . . ?
C21 C20 C30 112.5(9) . . ?
C30 C20 C19 110.6(7) . . ?
C30 C20 H20 107.5 . . ?
C20 C21 H21A 109.1 . . ?
C20 C21 H21B 109.1 . . ?
H21A C21 H21B 107.9 . . ?
C22 C21 C20 112.3(8) . . ?
C22 C21 H21A 109.1 . . ?
C22 C21 H21B 109.1 . . ?
O6 C22 C17 118.6(7) . . ?
O6 C22 C21 122.5(8) . . ?
C21 C22 C17 118.7(7) . . ?
O2 C23 O3 122.3(10) . . ?
O2 C23 C4 125.0(10) . . ?
O3 C23 C4 112.7(10) . . ?
C4 C24 H24A 109.5 . . ?
C4 C24 H24B 109.5 . . ?
C4 C24 H24C 109.5 . . ?
H24A C24 H24B 109.5 . . ?
H24A C24 H24C 109.5 . . ?
H24B C24 H24C 109.5 . . ?
C10 C25 H25A 109.5 . . ?
C10 C25 H25B 109.5 . . ?
C10 C25 H25C 109.5 . . ?
H25A C25 H25B 109.5 . . ?
H25A C25 H25C 109.5 . . ?
H25B C25 H25C 109.5 . . ?
C8 C26 H26A 109.5 . . ?
C8 C26 H26B 109.5 . . ?
C8 C26 H26C 109.5 . . ?
H26A C26 H26B 109.5 . . ?
H26A C26 H26C 109.5 . . ?
H26B C26 H26C 109.5 . . ?
C14 C27 H27A 109.5 . . ?
C14 C27 H27B 109.5 . . ?
C14 C27 H27C 109.5 . . ?
H27A C27 H27B 109.5 . . ?
H27A C27 H27C 109.5 . . ?
H27B C27 H27C 109.5 . . ?
C17 C28 H28A 109.5 . . ?
C17 C28 H28B 109.5 . . ?
C17 C28 H28C 109.5 . . ?
H28A C28 H28B 109.5 . . ?
H28A C28 H28C 109.5 . . ?
H28B C28 H28C 109.5 . . ?
C19 C29 H29A 109.5 . . ?
C19 C29 H29B 109.5 . . ?
C19 C29 H29C 109.5 . . ?
H29A C29 H29B 109.5 . . ?
H29A C29 H29C 109.5 . . ?
H29B C29 H29C 109.5 . . ?
C20 C30 H30A 109.5 . . ?
C20 C30 H30B 109.5 . . ?
C20 C30 H30C 109.5 . . ?
H30A C30 H30B 109.5 . . ?
H30A C30 H30C 109.5 . . ?
H30B C30 H30C 109.5 . . ?
H1WA O1W H1WB 109.4 . . ?
H2WA O2W H2WB 104.5 . . ?
H3WA O3W H3WB 104.6 . . ?

loop_
_geom_hbond_atom_site_label_D
_geom_hbond_atom_site_label_H
_geom_hbond_atom_site_label_A
_geom_hbond_distance_DH
_geom_hbond_distance_HA
_geom_hbond_distance_DA
_geom_hbond_angle_DHA
_geom_hbond_site_symmetry_A
O2W H2WA O1 0.87 1.86 2.706(10) 164.1 .

_shelx_res_file                  
;
TITL 191209wj_0m_a.res in P2(1)2(1)2(1)
    191209wj_0m.res
    created by SHELXL-2016/6 at 15:33:19 on 09-Dec-2019
REM Old TITL 191209wj_0m in P2(1)2(1)2(1)
REM SHELXT solution in P2(1)2(1)2(1)
REM R1 0.237, Rweak 0.148, Alpha 0.035, Orientation as input
REM Flack x = 0.469 ( 0.080 ) from Parsons' quotients
REM Formula found by SHELXT: C31 O8
CELL 1.34139 8.0649 11.3973 32.4158 90 90 90
ZERR 4 0.0006 0.0008 0.0021 0 0 0
LATT -1
SYMM 0.5-X,-Y,0.5+Z
SYMM -X,0.5+Y,0.5-Z
SYMM 0.5+X,0.5-Y,-Z
SFAC C H O
DISP C 0.0148 0.007 57.7477
DISP H -0 0 0.6481
DISP O 0.0412 0.025 193.9543
UNIT 120 200 36

L.S. 4
PLAN  20
SIZE 0.008 0.1 0.15
TEMP -103.17
HTAB O2W O1
HTAB O3W O1
BOND $H
list 4
fmap 2
ACTA
OMIT 0 1 7
OMIT 0 6 3
OMIT 5 1 1
OMIT 2 0 1
OMIT 0 4 15
OMIT 0 2 15
OMIT 3 0 7
OMIT -6 1 1
OMIT -2 3 7
OMIT 2 3 7
OMIT -5 1 1
OMIT 1 7 0
OMIT 6 1 1
OMIT 2 0 8
OMIT -3 1 23
OMIT 0 0 8
OMIT 0 7 1
OMIT 3 1 23
OMIT 3 0 8
OMIT 5 0 1
OMIT 0 2 1
OMIT 5 5 0
OMIT -7 1 15
OMIT -5 3 1
OMIT 4 0 23
OMIT 2 1 15
OMIT 3 2 23
OMIT -2 1 23
OMIT 0 4 30
OMIT 4 3 0
OMIT 0 13 11
OMIT -3 7 8
OMIT 0 7 9
OMIT 7 1 1
OMIT -1 4 8
OMIT -3 2 23
OMIT -2 1 15
OMIT 4 2 8
OMIT 7 2 2
OMIT -7 2 1
OMIT 0 2 8
OMIT 0 8 0
OMIT 5 1 18
OMIT 6 3 1
OMIT -3 1 8
OMIT -7 1 1
OMIT -7 2 2
OMIT -6 1 17
OMIT 7 2 1
OMIT 0 8 8
REM <olex2.extras>
REM <HklSrc "%.\\191209wj_0m.hkl">
REM </olex2.extras>

WGHT    0.159600    1.678500
EXTI    0.028821
FVAR       1.00687
O1    3   -0.472995   -0.568197   -0.521560    11.00000    0.10311    0.11392 =
         0.08440    0.01584    0.02031    0.01849
AFIX 147
H1    2   -0.380301   -0.567176   -0.509748    11.00000   -1.50000
AFIX   0
O2    3   -0.030723   -0.537602   -0.539585    11.00000    0.07800    0.12917 =
         0.10986    0.00230   -0.01150    0.00929
O3    3   -0.147014   -0.691177   -0.569735    11.00000    0.09867    0.11872 =
         0.09282    0.00748   -0.01239    0.02640
AFIX 147
H3    2   -0.065849   -0.726356   -0.559212    11.00000   -1.50000
AFIX   0
O4    3   -0.685170   -0.492969   -0.716191    11.00000    0.04740    0.14591 =
         0.11003   -0.01728    0.00919    0.00625
AFIX 147
H4    2   -0.713567   -0.563193   -0.719649    11.00000   -1.50000
AFIX   0
O5    3   -0.613695   -0.590342   -0.785697    11.00000    0.04607    0.10484 =
         0.09832   -0.00852    0.00420   -0.01618
O6    3    0.016312   -0.580884   -0.904828    11.00000    0.05991    0.16543 =
         0.08763   -0.01874    0.01470    0.00461
C1    1   -0.580891   -0.520254   -0.633053    11.00000    0.04000    0.07662 =
         0.08220   -0.00675    0.00501   -0.00410
AFIX  23
H1A   2   -0.676621   -0.479347   -0.645647    11.00000   -1.20000
H1B   2   -0.587982   -0.603894   -0.641103    11.00000   -1.20000
AFIX   0
C2    1   -0.597105   -0.512174   -0.586090    11.00000    0.05670    0.08922 =
         0.09428   -0.00236    0.00596   -0.00366
AFIX  23
H2A   2   -0.606208   -0.428779   -0.577852    11.00000   -1.20000
H2B   2   -0.699516   -0.552858   -0.577207    11.00000   -1.20000
AFIX   0
C3    1   -0.449620   -0.566818   -0.564929    11.00000    0.08327    0.08806 =
         0.07669    0.00581    0.00716    0.01291
AFIX  13
H3A   2   -0.444229   -0.650449   -0.574162    11.00000   -1.20000
AFIX   0
C4    1   -0.282586   -0.506978   -0.578567    11.00000    0.06138    0.08667 =
         0.07063    0.00119   -0.00383    0.00314
C5    1   -0.272830   -0.517710   -0.625465    11.00000    0.04425    0.07694 =
         0.08456   -0.00147    0.00029    0.00479
AFIX  13
H5    2   -0.274755   -0.604118   -0.630799    11.00000   -1.20000
AFIX   0
C6    1   -0.105915   -0.476476   -0.643162    11.00000    0.05193    0.09399 =
         0.07132   -0.00141   -0.00044   -0.00380
AFIX  23
H6A   2   -0.105083   -0.389813   -0.645222    11.00000   -1.20000
H6B   2   -0.014950   -0.500448   -0.624467    11.00000   -1.20000
AFIX   0
C7    1   -0.078582   -0.529534   -0.685473    11.00000    0.03782    0.10280 =
         0.07858   -0.00475    0.00081    0.00325
AFIX  23
H7A   2   -0.073194   -0.615989   -0.682838    11.00000   -1.20000
H7B   2    0.029380   -0.502198   -0.696376    11.00000   -1.20000
AFIX   0
C8    1   -0.215581   -0.497382   -0.716316    11.00000    0.04497    0.06976 =
         0.06582   -0.00205    0.00057   -0.00240
C9    1   -0.390735   -0.515444   -0.696209    11.00000    0.04985    0.05827 =
         0.07528    0.00020    0.00399    0.00125
AFIX  13
H9    2   -0.403365   -0.602464   -0.693826    11.00000   -1.20000
AFIX   0
C10   1   -0.419833   -0.468299   -0.651486    11.00000    0.05167    0.06054 =
         0.08187    0.00864   -0.00299    0.00200
C11   1   -0.520015   -0.478846   -0.728050    11.00000    0.04077    0.08754 =
         0.08309    0.00484   -0.00724    0.00551
AFIX  13
H11   2   -0.503657   -0.392908   -0.732755    11.00000   -1.20000
AFIX   0
C12   1   -0.497017   -0.538044   -0.769957    11.00000    0.04864    0.07401 =
         0.08052    0.00566   -0.00559   -0.00513
C13   1   -0.325572   -0.537590   -0.788113    11.00000    0.03969    0.05953 =
         0.08083   -0.00616   -0.00140   -0.00516
C14   1   -0.200558   -0.575973   -0.755736    11.00000    0.04145    0.06919 =
         0.07211    0.00348   -0.00110   -0.00367
C15   1   -0.019850   -0.565830   -0.774404    11.00000    0.04774    0.07724 =
         0.08255   -0.00666   -0.00296    0.00503
AFIX  23
H15A  2    0.022125   -0.485186   -0.769963    11.00000   -1.20000
H15B  2    0.054626   -0.620508   -0.759579    11.00000   -1.20000
AFIX   0
C16   1   -0.015052   -0.592959   -0.819035    11.00000    0.04648    0.09258 =
         0.08821   -0.00052    0.01199   -0.00009
AFIX  23
H16A  2   -0.051243   -0.675112   -0.823198    11.00000   -1.20000
H16B  2    0.100856   -0.586580   -0.828839    11.00000   -1.20000
AFIX   0
C17   1   -0.124010   -0.512620   -0.845015    11.00000    0.05265    0.07922 =
         0.07898   -0.00483    0.00848   -0.00591
C18   1   -0.299809   -0.511288   -0.827843    11.00000    0.04595    0.06722 =
         0.07641   -0.01108   -0.00582   -0.00055
C19   1   -0.439351   -0.470114   -0.856031    11.00000    0.06688    0.07420 =
         0.07519    0.00214   -0.00001    0.01169
AFIX  13
H19   2   -0.530598   -0.528855   -0.852907    11.00000   -1.20000
AFIX   0
C20   1   -0.394323   -0.469159   -0.902207    11.00000    0.06649    0.10177 =
         0.09163    0.01033   -0.00967   -0.00269
AFIX  13
H20   2   -0.335733   -0.393633   -0.908042    11.00000   -1.20000
AFIX   0
C21   1   -0.276737   -0.567366   -0.912377    11.00000    0.06031    0.11971 =
         0.08230   -0.01143    0.00484   -0.01406
AFIX  23
H21A  2   -0.330606   -0.643272   -0.905987    11.00000   -1.20000
H21B  2   -0.252333   -0.565924   -0.942304    11.00000   -1.20000
AFIX   0
C22   1   -0.119472   -0.558739   -0.889125    11.00000    0.05805    0.09915 =
         0.08387   -0.00314   -0.00305   -0.01111
C23   1   -0.140259   -0.577731   -0.559839    11.00000    0.09095    0.09748 =
         0.08113   -0.00092    0.01288    0.02069
C24   1   -0.271724   -0.383186   -0.560905    11.00000    0.06021    0.10239 =
         0.07467   -0.00407    0.00419    0.00123
AFIX 137
H24A  2   -0.369489   -0.338144   -0.569364    11.00000   -1.50000
H24B  2   -0.171418   -0.344641   -0.571275    11.00000   -1.50000
H24C  2   -0.267287   -0.387228   -0.530726    11.00000   -1.50000
AFIX   0
C25   1   -0.440974   -0.333561   -0.649419    11.00000    0.05851    0.06383 =
         0.09001   -0.00150    0.00642    0.00406
AFIX 137
H25A  2   -0.502690   -0.306535   -0.673666    11.00000   -1.50000
H25B  2   -0.331573   -0.296160   -0.648937    11.00000   -1.50000
H25C  2   -0.502054   -0.312606   -0.624344    11.00000   -1.50000
AFIX   0
C26   1   -0.192610   -0.365213   -0.728598    11.00000    0.07101    0.07412 =
         0.07953    0.00338    0.00482   -0.01501
AFIX 137
H26A  2   -0.240556   -0.315053   -0.707135    11.00000   -1.50000
H26B  2   -0.248764   -0.350232   -0.754885    11.00000   -1.50000
H26C  2   -0.074163   -0.347805   -0.731443    11.00000   -1.50000
AFIX   0
C27   1   -0.235483   -0.706139   -0.747319    11.00000    0.06465    0.06926 =
         0.08688   -0.00010   -0.00680    0.00378
AFIX 137
H27A  2   -0.204270   -0.752645   -0.771533    11.00000   -1.50000
H27B  2   -0.353849   -0.716905   -0.741625    11.00000   -1.50000
H27C  2   -0.170635   -0.731997   -0.723423    11.00000   -1.50000
AFIX   0
C28   1   -0.050483   -0.387177   -0.846911    11.00000    0.08053    0.09202 =
         0.09898   -0.00240    0.01132   -0.02816
AFIX 137
H28A  2   -0.117109   -0.338858   -0.865635    11.00000   -1.50000
H28B  2    0.063899   -0.390930   -0.857031    11.00000   -1.50000
H28C  2   -0.051720   -0.352379   -0.819267    11.00000   -1.50000
AFIX   0
C29   1   -0.510974   -0.353784   -0.842483    11.00000    0.12079    0.08873 =
         0.11535   -0.00442   -0.01836    0.03419
AFIX 137
H29A  2   -0.420599   -0.299651   -0.835687    11.00000   -1.50000
H29B  2   -0.580880   -0.365625   -0.818107    11.00000   -1.50000
H29C  2   -0.577881   -0.320647   -0.864869    11.00000   -1.50000
AFIX   0
C30   1   -0.550421   -0.471890   -0.928700    11.00000    0.09940    0.18002 =
         0.07334   -0.00080   -0.00788    0.02361
AFIX 137
H30A  2   -0.613663   -0.399473   -0.924444    11.00000   -1.50000
H30B  2   -0.618614   -0.539471   -0.920854    11.00000   -1.50000
H30C  2   -0.519349   -0.478484   -0.957835    11.00000   -1.50000
AFIX   6

O1W   3   -0.866170   -0.328178   -0.519668    11.00000    0.08230    0.12683 =
         0.17840   -0.00220   -0.04789    0.00488
H1WA  2   -0.797365   -0.269638   -0.521735    11.00000   -1.50000
H1WB  2   -0.898730   -0.334871   -0.494183    11.00000   -1.50000
AFIX   6

O2W   3   -0.573305   -0.365019   -0.486298    11.00000    0.06933    0.11114 =
         0.08078   -0.00474    0.00474    0.00384
H2WA  2   -0.524411   -0.422886   -0.498916    11.00000   -1.50000
H2WB  2   -0.561396   -0.380844   -0.460193    11.00000   -1.50000
AFIX   6

O3W   3   -0.366372   -0.723568   -0.464491    11.00000    0.13302    0.12125 =
         0.11986    0.03679   -0.02509   -0.04656
H3WA  2   -0.322302   -0.771285   -0.482371    11.00000   -1.50000
H3WB  2   -0.342209   -0.754013   -0.440631    11.00000   -1.50000
AFIX   0
HKLF 4


REM  191209wj_0m_a.res in P2(1)2(1)2(1)
REM R1 =  0.0949 for    3496 Fo > 4sig(Fo)  and  0.1371 for all    5558 data
REM    372 parameters refined using      0 restraints

END

WGHT      0.1595      1.6812

REM Highest difference peak  0.292,  deepest hole -0.310,  1-sigma level  0.067
Q1    1  -0.2989 -0.7984 -0.4825  11.00000  0.05    0.29
Q2    1  -0.6173 -0.4768 -0.7893  11.00000  0.05    0.28
Q3    1  -0.6230 -0.5968 -0.7572  11.00000  0.05    0.27
Q4    1  -0.5771 -0.3676 -0.6160  11.00000  0.05    0.26
Q5    1  -0.1308 -0.5367 -0.8153  11.00000  0.05    0.26
Q6    1  -0.0936 -0.5546 -0.6812  11.00000  0.05    0.26
Q7    1  -0.7164 -0.3417 -0.4927  11.00000  0.05    0.25
Q8    1  -0.5157 -0.4142 -0.4387  11.00000  0.05    0.24
Q9    1  -0.0247 -0.4548 -0.8129  11.00000  0.05    0.24
Q10   1  -0.6320 -0.5764 -0.9206  11.00000  0.05    0.23
Q11   1  -0.8805 -0.3350 -0.4845  11.00000  0.05    0.23
Q12   1  -0.0776 -0.5654 -0.7648  11.00000  0.05    0.22
Q13   1  -0.1204 -0.8017 -0.8523  11.00000  0.05    0.21
Q14   1  -0.1214 -0.5626 -0.7601  11.00000  0.05    0.21
Q15   1  -0.0003 -0.5462 -0.6856  11.00000  0.05    0.21
Q16   1   0.0356 -0.5693 -0.8718  11.00000  0.05    0.21
Q17   1  -0.6073 -0.4782 -0.8219  11.00000  0.05    0.20
Q18   1  -0.1996 -0.3265 -0.6985  11.00000  0.05    0.20
Q19   1  -0.2983 -0.4909 -0.9579  11.00000  0.05    0.20
Q20   1  -0.0957 -0.6844 -0.5111  11.00000  0.05    0.20
;
_shelx_res_checksum              67073
_olex2_submission_special_instructions 'No special instructions were received'
####################################################################### 
# 
# This file contains crystal structure data downloaded from the 
# Cambridge Structural Database (CSD) hosted by the Cambridge 
# Crystallographic Data Centre (CCDC).
# 
# Full information about CCDC data access policies and citation 
# guidelines are available at http://www.ccdc.cam.ac.uk/access/V1 
# 
# Audit and citation data items may have been added by the CCDC. 
# Please retain this information to preserve the provenance of 
# this file and to allow appropriate attribution of the data. 
# 
#######################################################################

data_mjl18283_0m
_database_code_depnum_ccdc_archive 'CCDC 1959098'
loop_
_audit_author_name
_audit_author_address
'stewartiacid D'
;Fudan university
China
;
_audit_update_record             
;
2019-10-14 deposited with the CCDC.	2020-01-13 downloaded from the CCDC.
;
_audit_creation_date             2018-06-26
_audit_creation_method           
;
Olex2 1.2
(compiled 2018.05.29 svn.r3508 for OlexSys, GUI svn.r5506)
;
_chemical_name_common            ?
_chemical_name_systematic        ?
_chemical_formula_moiety         'C30 H46 O6'
_chemical_formula_sum            'C30 H46 O6'
_chemical_formula_weight         502.67
_chemical_absolute_configuration rmad
_chemical_melting_point          ?
loop_
_atom_type_symbol
_atom_type_description
_atom_type_scat_dispersion_real
_atom_type_scat_dispersion_imag
_atom_type_scat_source
C C 0.0148 0.0070 'International Tables Vol C Tables 4.2.6.8 and 6.1.1.4'
H H 0.0000 0.0000 'International Tables Vol C Tables 4.2.6.8 and 6.1.1.4'
O O 0.0412 0.0250 'International Tables Vol C Tables 4.2.6.8 and 6.1.1.4'

_shelx_space_group_comment       
;
The symmetry employed for this shelxl refinement is uniquely defined
by the following loop, which should always be used as a source of
symmetry information in preference to the above space-group names.
They are only intended as comments.
;
_space_group_crystal_system      monoclinic
_space_group_IT_number           4
_space_group_name_H-M_alt        'P 1 21 1'
_space_group_name_Hall           'P 2yb'
loop_
_space_group_symop_operation_xyz
'x, y, z'
'-x, y+1/2, -z'

_cell_length_a                   13.9664(4)
_cell_length_b                   6.5552(2)
_cell_length_c                   15.1284(5)
_cell_angle_alpha                90
_cell_angle_beta                 104.366(2)
_cell_angle_gamma                90
_cell_volume                     1341.73(7)
_cell_formula_units_Z            2
_cell_measurement_reflns_used    9919
_cell_measurement_temperature    170(2)
_cell_measurement_theta_max      54.82
_cell_measurement_theta_min      2.842
_shelx_estimated_absorpt_T_max   0.996
_shelx_estimated_absorpt_T_min   0.958
_exptl_absorpt_coefficient_mu    0.436
_exptl_absorpt_correction_T_max  0.7508
_exptl_absorpt_correction_T_min  0.5858
_exptl_absorpt_correction_type   multi-scan
_exptl_absorpt_process_details   
'SADABS-2016/2 (Bruker,2016/2) was used for absorption correction. wR2(int) was 0.1502 before and 0.0721 after correction. The Ratio of minimum to maximum transmission is 0.7802. The \l/2 correction factor is Not present.'
_exptl_absorpt_special_details   ?
_exptl_crystal_colour            colourless
_exptl_crystal_density_diffrn    1.244
_exptl_crystal_density_meas      ?
_exptl_crystal_density_method    ?
_exptl_crystal_description       prism
_exptl_crystal_F_000             548
_exptl_crystal_size_max          0.1
_exptl_crystal_size_mid          0.02
_exptl_crystal_size_min          0.01
_exptl_transmission_factor_max   ?
_exptl_transmission_factor_min   ?
_diffrn_reflns_av_R_equivalents  0.0530
_diffrn_reflns_av_unetI/netI     0.0434
_diffrn_reflns_Laue_measured_fraction_full 0.998
_diffrn_reflns_Laue_measured_fraction_max 0.998
_diffrn_reflns_limit_h_max       17
_diffrn_reflns_limit_h_min       -17
_diffrn_reflns_limit_k_max       7
_diffrn_reflns_limit_k_min       -7
_diffrn_reflns_limit_l_max       18
_diffrn_reflns_limit_l_min       -18
_diffrn_reflns_number            20123
_diffrn_reflns_point_group_measured_fraction_full 0.996
_diffrn_reflns_point_group_measured_fraction_max 0.996
_diffrn_reflns_theta_full        53.594
_diffrn_reflns_theta_max         54.870
_diffrn_reflns_theta_min         2.841
_diffrn_ambient_temperature      170.0
_diffrn_detector_area_resol_mean ?
_diffrn_measured_fraction_theta_full 0.998
_diffrn_measured_fraction_theta_max 0.998
_diffrn_measurement_device_type  'Bruker D8 Venture'
_diffrn_measurement_method       '\f and \w scans'
_diffrn_radiation_type           GaK\a
_diffrn_radiation_wavelength     1.34139
_diffrn_source                   ?
_diffrn_standards_number         0
_reflns_Friedel_coverage         0.824
_reflns_Friedel_fraction_full    0.995
_reflns_Friedel_fraction_max     0.993
_reflns_number_gt                4536
_reflns_number_total             5048
_reflns_special_details          
;
 Reflections were merged by SHELXL according to the crystal
 class for the calculation of statistics and refinement.
 
 _reflns_Friedel_fraction is defined as the number of unique
 Friedel pairs measured divided by the number that would be
 possible theoretically, ignoring centric projections and
 systematic absences.
;
_reflns_threshold_expression     'I > 2\s(I)'
_computing_cell_refinement       'SAINT v8.37A (Bruker, 2015)'
_computing_data_collection       ?
_computing_data_reduction        'SAINT v8.37A (Bruker, 2015)'
_computing_molecular_graphics    'Olex2 (Dolomanov et al., 2009)'
_computing_publication_material  'Olex2 (Dolomanov et al., 2009)'
_computing_structure_refinement  'ShelXL (Sheldrick, 2015)'
_computing_structure_solution    'ShelXT (Sheldrick, 2015)'
_refine_diff_density_max         1.397
_refine_diff_density_min         -0.327
_refine_diff_density_rms         0.060
_refine_ls_abs_structure_details 
;
 Flack x determined using 1805 quotients [(I+)-(I-)]/[(I+)+(I-)]
 (Parsons, Flack and Wagner, Acta Cryst. B69 (2013) 249-259).
;
_refine_ls_abs_structure_Flack   -0.11(13)
_refine_ls_extinction_coef       .
_refine_ls_extinction_method     none
_refine_ls_goodness_of_fit_ref   1.038
_refine_ls_hydrogen_treatment    constr
_refine_ls_matrix_type           full
_refine_ls_number_parameters     335
_refine_ls_number_reflns         5048
_refine_ls_number_restraints     1
_refine_ls_R_factor_all          0.0595
_refine_ls_R_factor_gt           0.0534
_refine_ls_restrained_S_all      1.037
_refine_ls_shift/su_max          0.003
_refine_ls_shift/su_mean         0.000
_refine_ls_structure_factor_coef Fsqd
_refine_ls_weighting_details     
'w=1/[\s^2^(Fo^2^)+(0.1123P)^2^+0.3264P] where P=(Fo^2^+2Fc^2^)/3'
_refine_ls_weighting_scheme      calc
_refine_ls_wR_factor_gt          0.1558
_refine_ls_wR_factor_ref         0.1613
_refine_special_details          ?
_olex2_refinement_description    
;
1. Fixed Uiso
 At 1.2 times of:
  All C(H) groups, All C(H,H) groups
 At 1.5 times of:
  All C(H,H,H) groups, All O(H) groups
2.a Ternary CH refined with riding coordinates:
 C3(H3), C5(H5), C9(H9), C11(H11), C18(H18), C19(H19), C20(H20), C22(H22)
2.b Secondary CH2 refined with riding coordinates:
 C1(H1A,H1B), C2(H2A,H2B), C6(H6A,H6B), C7(H7A,H7B), C15(H15A,H15B), C16(H16A,
 H16B), C21(H21A,H21B), C27(H27A,H27B)
2.c Idealised Me refined as rotating group:
 C24(H24A,H24B,H24C), C25(H25A,H25B,H25C), C26(H26A,H26B,H26C), C28(H28A,H28B,
 H28C), C29(H29A,H29B,H29C), C30(H30A,H30B,H30C)
2.d Idealised tetrahedral OH refined as rotating group:
 O1(H1), O2(H2), O4(H4), O6(H6)
;
_atom_sites_solution_hydrogens   geom
_atom_sites_solution_primary     dual
_atom_sites_solution_secondary   ?
loop_
_atom_site_label
_atom_site_type_symbol
_atom_site_fract_x
_atom_site_fract_y
_atom_site_fract_z
_atom_site_U_iso_or_equiv
_atom_site_adp_type
_atom_site_occupancy
_atom_site_site_symmetry_order
_atom_site_calc_flag
_atom_site_refinement_flags_posn
_atom_site_refinement_flags_adp
_atom_site_refinement_flags_occupancy
_atom_site_disorder_assembly
_atom_site_disorder_group
O1 O 0.6453(2) 0.4032(5) 0.02638(17) 0.0391(7) Uani 1 1 d . . . . .
H1 H 0.698518 0.403312 0.009996 0.059 Uiso 1 1 calc GR . . . .
O2 O 0.48052(19) 0.2780(5) 0.15370(17) 0.0341(7) Uani 1 1 d . . . . .
H2 H 0.509502 0.267174 0.209212 0.051 Uiso 1 1 calc GR . . . .
O3 O 0.4227(2) 0.5601(5) 0.07860(19) 0.0404(7) Uani 1 1 d . . . . .
O4 O 0.90781(18) 0.3394(5) 0.47292(18) 0.0356(7) Uani 1 1 d . . . . .
H4 H 0.956991 0.346234 0.450426 0.053 Uiso 1 1 calc GR . . . .
O5 O 0.93714(19) 0.7295(5) 0.60145(17) 0.0358(7) Uani 1 1 d . . . . .
O6 O 0.6981(2) 0.6400(5) 0.90449(17) 0.0349(7) Uani 1 1 d . . . . .
H6 H 0.664871 0.733805 0.873475 0.052 Uiso 1 1 calc GR . . . .
C1 C 0.8009(3) 0.4454(6) 0.2688(2) 0.0276(8) Uani 1 1 d . . . . .
H1A H 0.870798 0.486385 0.292241 0.033 Uiso 1 1 calc R . . . .
H1B H 0.794354 0.303248 0.288539 0.033 Uiso 1 1 calc R . . . .
C2 C 0.7752(3) 0.4517(7) 0.1649(2) 0.0312(9) Uani 1 1 d . . . . .
H2A H 0.817474 0.353773 0.142167 0.037 Uiso 1 1 calc R . . . .
H2B H 0.788621 0.589927 0.144454 0.037 Uiso 1 1 calc R . . . .
C3 C 0.6666(3) 0.3983(6) 0.1249(2) 0.0285(8) Uani 1 1 d . . . . .
H3 H 0.654616 0.256733 0.144370 0.034 Uiso 1 1 calc R . . . .
C4 C 0.5967(3) 0.5457(6) 0.1583(2) 0.0270(8) Uani 1 1 d . . . . .
C5 C 0.6263(2) 0.5273(6) 0.2656(2) 0.0225(7) Uani 1 1 d . . . . .
H5 H 0.621694 0.378331 0.278135 0.027 Uiso 1 1 calc R . . . .
C6 C 0.5527(3) 0.6294(6) 0.3123(2) 0.0264(8) Uani 1 1 d . . . . .
H6A H 0.559272 0.779571 0.309960 0.032 Uiso 1 1 calc R . . . .
H6B H 0.484286 0.592466 0.279680 0.032 Uiso 1 1 calc R . . . .
C7 C 0.5732(2) 0.5590(6) 0.4117(2) 0.0236(8) Uani 1 1 d . . . . .
H7A H 0.563344 0.409584 0.413098 0.028 Uiso 1 1 calc R . . . .
H7B H 0.525007 0.624406 0.440940 0.028 Uiso 1 1 calc R . . . .
C8 C 0.6789(2) 0.6109(6) 0.4673(2) 0.0209(7) Uani 1 1 d . . . . .
C9 C 0.7517(2) 0.5209(6) 0.4142(2) 0.0217(7) Uani 1 1 d . . . . .
H9 H 0.737408 0.371247 0.411351 0.026 Uiso 1 1 calc R . . . .
C10 C 0.7352(2) 0.5856(6) 0.3120(2) 0.0239(7) Uani 1 1 d . . . . .
C11 C 0.8622(2) 0.5359(6) 0.4687(2) 0.0256(8) Uani 1 1 d . . . . .
H11 H 0.897739 0.633879 0.437383 0.031 Uiso 1 1 calc R . . . .
C12 C 0.8747(2) 0.6026(6) 0.5674(2) 0.0242(7) Uani 1 1 d . . . . .
C13 C 0.8089(2) 0.5101(5) 0.6199(2) 0.0197(7) Uani 1 1 d . . . . .
C14 C 0.6993(2) 0.5073(6) 0.5627(2) 0.0200(7) Uani 1 1 d . . . . .
C15 C 0.6210(2) 0.5325(6) 0.6163(2) 0.0237(7) Uani 1 1 d . . . . .
H15A H 0.564893 0.440750 0.589970 0.028 Uiso 1 1 calc R . . . .
H15B H 0.595987 0.674380 0.608843 0.028 Uiso 1 1 calc R . . . .
C16 C 0.6580(2) 0.4865(6) 0.7185(2) 0.0241(8) Uani 1 1 d . . . . .
H16A H 0.672448 0.338903 0.726926 0.029 Uiso 1 1 calc R . . . .
H16B H 0.605295 0.519993 0.749441 0.029 Uiso 1 1 calc R . . . .
C17 C 0.7518(2) 0.6093(5) 0.7628(2) 0.0200(7) Uani 1 1 d . . . . .
C18 C 0.8396(2) 0.5367(6) 0.7242(2) 0.0216(7) Uani 1 1 d . . . . .
H18 H 0.889849 0.648470 0.736939 0.026 Uiso 1 1 calc R . . . .
C19 C 0.8929(3) 0.3411(7) 0.7678(2) 0.0298(8) Uani 1 1 d . . . . .
H19 H 0.846449 0.224125 0.748420 0.036 Uiso 1 1 calc R . . . .
C20 C 0.9194(2) 0.3496(7) 0.8727(2) 0.0308(8) Uani 1 1 d . . . . .
H20 H 0.964498 0.468436 0.892354 0.037 Uiso 1 1 calc R . . . .
C21 C 0.8250(3) 0.3883(6) 0.9033(2) 0.0285(8) Uani 1 1 d . . . . .
H21A H 0.776733 0.278364 0.880138 0.034 Uiso 1 1 calc R . . . .
H21B H 0.840001 0.387313 0.970797 0.034 Uiso 1 1 calc R . . . .
C22 C 0.7812(2) 0.5914(6) 0.8679(2) 0.0247(8) Uani 1 1 d . . . . .
H22 H 0.832908 0.697086 0.891094 0.030 Uiso 1 1 calc R . . . .
C23 C 0.4914(3) 0.4660(6) 0.1257(2) 0.0279(8) Uani 1 1 d . . . . .
C24 C 0.5984(3) 0.7604(7) 0.1193(2) 0.0339(9) Uani 1 1 d . . . . .
H24A H 0.569861 0.757297 0.053248 0.051 Uiso 1 1 calc GR . . . .
H24B H 0.666769 0.809104 0.131793 0.051 Uiso 1 1 calc GR . . . .
H24C H 0.559600 0.852455 0.147881 0.051 Uiso 1 1 calc GR . . . .
C25 C 0.7614(3) 0.8114(6) 0.3010(2) 0.0290(8) Uani 1 1 d . . . . .
H25A H 0.789813 0.825503 0.248191 0.043 Uiso 1 1 calc GR . . . .
H25B H 0.809614 0.857312 0.356103 0.043 Uiso 1 1 calc GR . . . .
H25C H 0.701501 0.894773 0.291614 0.043 Uiso 1 1 calc GR . . . .
C26 C 0.6875(3) 0.8425(6) 0.4815(2) 0.0264(8) Uani 1 1 d . . . . .
H26A H 0.643434 0.886314 0.519224 0.040 Uiso 1 1 calc GR . . . .
H26B H 0.668633 0.911303 0.422210 0.040 Uiso 1 1 calc GR . . . .
H26C H 0.755819 0.877875 0.512185 0.040 Uiso 1 1 calc GR . . . .
C27 C 0.7564(2) 0.3137(5) 0.5798(2) 0.0220(7) Uani 1 1 d . . . . .
H27A H 0.776520 0.250923 0.527704 0.026 Uiso 1 1 calc R . . . .
H27B H 0.738751 0.215008 0.622738 0.026 Uiso 1 1 calc R . . . .
C28 C 0.7336(3) 0.8377(6) 0.7402(2) 0.0287(8) Uani 1 1 d . . . . .
H28A H 0.673909 0.882140 0.757857 0.043 Uiso 1 1 calc GR . . . .
H28B H 0.724831 0.858787 0.674580 0.043 Uiso 1 1 calc GR . . . .
H28C H 0.790359 0.917288 0.773930 0.043 Uiso 1 1 calc GR . . . .
C29 C 0.9840(3) 0.3011(10) 0.7322(3) 0.0544(15) Uani 1 1 d . . . . .
H29A H 1.031615 0.412067 0.751342 0.082 Uiso 1 1 calc GR . . . .
H29B H 0.964724 0.293750 0.665428 0.082 Uiso 1 1 calc GR . . . .
H29C H 1.014232 0.171601 0.756946 0.082 Uiso 1 1 calc GR . . . .
C30 C 0.9715(3) 0.1600(8) 0.9179(3) 0.0460(12) Uani 1 1 d . . . . .
H30A H 0.977118 0.166356 0.983736 0.069 Uiso 1 1 calc GR . . . .
H30B H 1.037603 0.152185 0.906891 0.069 Uiso 1 1 calc GR . . . .
H30C H 0.933342 0.038948 0.892409 0.069 Uiso 1 1 calc GR . . . .

loop_
_atom_site_aniso_label
_atom_site_aniso_U_11
_atom_site_aniso_U_22
_atom_site_aniso_U_33
_atom_site_aniso_U_23
_atom_site_aniso_U_13
_atom_site_aniso_U_12
O1 0.0481(16) 0.053(2) 0.0189(12) -0.0043(13) 0.0126(11) -0.0152(15)
O2 0.0325(14) 0.0412(17) 0.0260(13) 0.0051(12) 0.0020(11) -0.0104(12)
O3 0.0357(14) 0.0467(19) 0.0319(14) 0.0079(14) -0.0045(12) -0.0026(13)
O4 0.0290(13) 0.0461(17) 0.0350(14) 0.0009(13) 0.0144(11) 0.0112(13)
O5 0.0289(13) 0.0509(19) 0.0288(13) -0.0056(13) 0.0097(11) -0.0190(13)
O6 0.0326(13) 0.0483(19) 0.0258(14) 0.0056(12) 0.0112(11) 0.0151(13)
C1 0.0265(17) 0.035(2) 0.0227(17) -0.0030(16) 0.0090(14) -0.0024(16)
C2 0.0326(19) 0.042(2) 0.0215(17) -0.0032(16) 0.0114(14) -0.0053(17)
C3 0.0340(18) 0.037(2) 0.0162(15) -0.0038(15) 0.0090(13) -0.0067(16)
C4 0.0307(17) 0.034(2) 0.0161(16) 0.0011(15) 0.0052(13) -0.0072(16)
C5 0.0258(16) 0.0263(18) 0.0155(15) 0.0004(14) 0.0056(12) -0.0035(15)
C6 0.0245(16) 0.030(2) 0.0230(17) -0.0002(15) 0.0036(13) -0.0002(15)
C7 0.0186(15) 0.033(2) 0.0187(15) -0.0036(14) 0.0046(12) 0.0002(14)
C8 0.0183(14) 0.0235(18) 0.0207(16) -0.0016(14) 0.0045(12) -0.0008(13)
C9 0.0207(15) 0.0256(18) 0.0191(15) -0.0025(15) 0.0053(12) -0.0007(14)
C10 0.0225(15) 0.0286(19) 0.0214(16) 0.0013(15) 0.0071(13) -0.0034(14)
C11 0.0196(15) 0.034(2) 0.0239(17) -0.0003(16) 0.0073(13) -0.0015(15)
C12 0.0181(15) 0.0309(19) 0.0246(17) 0.0007(15) 0.0070(13) 0.0014(14)
C13 0.0182(14) 0.0229(17) 0.0176(15) -0.0004(13) 0.0038(12) -0.0005(13)
C14 0.0165(14) 0.0227(18) 0.0201(15) -0.0031(13) 0.0031(12) -0.0032(13)
C15 0.0175(14) 0.0319(19) 0.0218(16) -0.0010(15) 0.0051(12) -0.0037(14)
C16 0.0184(15) 0.033(2) 0.0219(17) -0.0009(14) 0.0064(12) -0.0028(14)
C17 0.0205(15) 0.0236(18) 0.0152(15) -0.0001(13) 0.0032(12) 0.0001(14)
C18 0.0156(14) 0.0300(19) 0.0184(16) -0.0014(14) 0.0025(12) -0.0014(14)
C19 0.0248(16) 0.039(2) 0.0231(17) 0.0019(16) 0.0015(13) 0.0079(16)
C20 0.0236(16) 0.043(2) 0.0226(17) 0.0018(16) -0.0004(13) 0.0038(17)
C21 0.0283(17) 0.034(2) 0.0210(16) 0.0026(15) 0.0025(13) 0.0006(16)
C22 0.0228(16) 0.034(2) 0.0186(16) 0.0012(15) 0.0070(13) 0.0014(15)
C23 0.0326(18) 0.036(2) 0.0149(15) 0.0012(15) 0.0051(14) -0.0032(16)
C24 0.042(2) 0.036(2) 0.0230(18) 0.0086(16) 0.0054(15) -0.0049(18)
C25 0.0332(17) 0.030(2) 0.0234(16) -0.0005(16) 0.0068(14) -0.0074(16)
C26 0.0297(17) 0.0247(19) 0.0242(17) -0.0003(15) 0.0056(14) 0.0019(15)
C27 0.0262(15) 0.0207(17) 0.0194(15) -0.0025(14) 0.0065(12) -0.0036(14)
C28 0.0387(19) 0.0257(19) 0.0214(16) -0.0001(15) 0.0069(14) 0.0033(16)
C29 0.047(2) 0.086(4) 0.031(2) 0.012(2) 0.0118(18) 0.037(3)
C30 0.041(2) 0.058(3) 0.033(2) 0.007(2) -0.0008(17) 0.023(2)

_geom_special_details            
;
 All esds (except the esd in the dihedral angle between two l.s. planes)
 are estimated using the full covariance matrix.  The cell esds are taken
 into account individually in the estimation of esds in distances, angles
 and torsion angles; correlations between esds in cell parameters are only
 used when they are defined by crystal symmetry.  An approximate (isotropic)
 treatment of cell esds is used for estimating esds involving l.s. planes.
;
loop_
_geom_bond_atom_site_label_1
_geom_bond_atom_site_label_2
_geom_bond_distance
_geom_bond_site_symmetry_2
_geom_bond_publ_flag
O1 H1 0.8400 . ?
O1 C3 1.446(4) . ?
O2 H2 0.8400 . ?
O2 C23 1.324(5) . ?
O3 C23 1.213(5) . ?
O4 H4 0.8400 . ?
O4 C11 1.432(5) . ?
O5 C12 1.223(5) . ?
O6 H6 0.8400 . ?
O6 C22 1.440(4) . ?
C1 H1A 0.9900 . ?
C1 H1B 0.9900 . ?
C1 C2 1.523(5) . ?
C1 C10 1.553(5) . ?
C2 H2A 0.9900 . ?
C2 H2B 0.9900 . ?
C2 C3 1.528(5) . ?
C3 H3 1.0000 . ?
C3 C4 1.546(5) . ?
C4 C5 1.577(4) . ?
C4 C23 1.522(5) . ?
C4 C24 1.529(6) . ?
C5 H5 1.0000 . ?
C5 C6 1.537(5) . ?
C5 C10 1.556(5) . ?
C6 H6A 0.9900 . ?
C6 H6B 0.9900 . ?
C6 C7 1.532(5) . ?
C7 H7A 0.9900 . ?
C7 H7B 0.9900 . ?
C7 C8 1.545(4) . ?
C8 C9 1.559(4) . ?
C8 C14 1.556(5) . ?
C8 C26 1.534(5) . ?
C9 H9 1.0000 . ?
C9 C10 1.563(4) . ?
C9 C11 1.563(4) . ?
C10 C25 1.544(5) . ?
C11 H11 1.0000 . ?
C11 C12 1.523(5) . ?
C12 C13 1.485(4) . ?
C13 C14 1.560(4) . ?
C13 C18 1.539(4) . ?
C13 C27 1.530(5) . ?
C14 C15 1.524(4) . ?
C14 C27 1.486(5) . ?
C15 H15A 0.9900 . ?
C15 H15B 0.9900 . ?
C15 C16 1.533(4) . ?
C16 H16A 0.9900 . ?
C16 H16B 0.9900 . ?
C16 C17 1.543(5) . ?
C17 C18 1.557(4) . ?
C17 C22 1.544(4) . ?
C17 C28 1.543(5) . ?
C18 H18 1.0000 . ?
C18 C19 1.546(5) . ?
C19 H19 1.0000 . ?
C19 C20 1.538(5) . ?
C19 C29 1.522(5) . ?
C20 H20 1.0000 . ?
C20 C21 1.523(5) . ?
C20 C30 1.515(6) . ?
C21 H21A 0.9900 . ?
C21 H21B 0.9900 . ?
C21 C22 1.507(5) . ?
C22 H22 1.0000 . ?
C24 H24A 0.9800 . ?
C24 H24B 0.9800 . ?
C24 H24C 0.9800 . ?
C25 H25A 0.9800 . ?
C25 H25B 0.9800 . ?
C25 H25C 0.9800 . ?
C26 H26A 0.9800 . ?
C26 H26B 0.9800 . ?
C26 H26C 0.9800 . ?
C27 H27A 0.9900 . ?
C27 H27B 0.9900 . ?
C28 H28A 0.9800 . ?
C28 H28B 0.9800 . ?
C28 H28C 0.9800 . ?
C29 H29A 0.9800 . ?
C29 H29B 0.9800 . ?
C29 H29C 0.9800 . ?
C30 H30A 0.9800 . ?
C30 H30B 0.9800 . ?
C30 H30C 0.9800 . ?

loop_
_geom_angle_atom_site_label_1
_geom_angle_atom_site_label_2
_geom_angle_atom_site_label_3
_geom_angle
_geom_angle_site_symmetry_1
_geom_angle_site_symmetry_3
_geom_angle_publ_flag
C3 O1 H1 109.5 . . ?
C23 O2 H2 109.5 . . ?
C11 O4 H4 109.5 . . ?
C22 O6 H6 109.5 . . ?
H1A C1 H1B 107.7 . . ?
C2 C1 H1A 108.8 . . ?
C2 C1 H1B 108.8 . . ?
C2 C1 C10 114.0(3) . . ?
C10 C1 H1A 108.8 . . ?
C10 C1 H1B 108.8 . . ?
C1 C2 H2A 109.4 . . ?
C1 C2 H2B 109.4 . . ?
C1 C2 C3 111.0(3) . . ?
H2A C2 H2B 108.0 . . ?
C3 C2 H2A 109.4 . . ?
C3 C2 H2B 109.4 . . ?
O1 C3 C2 109.5(3) . . ?
O1 C3 H3 108.6 . . ?
O1 C3 C4 109.8(3) . . ?
C2 C3 H3 108.6 . . ?
C2 C3 C4 111.9(3) . . ?
C4 C3 H3 108.6 . . ?
C3 C4 C5 105.3(3) . . ?
C23 C4 C3 108.5(3) . . ?
C23 C4 C5 107.0(3) . . ?
C23 C4 C24 107.3(3) . . ?
C24 C4 C3 112.2(3) . . ?
C24 C4 C5 116.3(3) . . ?
C4 C5 H5 104.9 . . ?
C6 C5 C4 113.8(3) . . ?
C6 C5 H5 104.9 . . ?
C6 C5 C10 112.1(3) . . ?
C10 C5 C4 115.0(3) . . ?
C10 C5 H5 104.9 . . ?
C5 C6 H6A 109.7 . . ?
C5 C6 H6B 109.7 . . ?
H6A C6 H6B 108.2 . . ?
C7 C6 C5 109.6(3) . . ?
C7 C6 H6A 109.7 . . ?
C7 C6 H6B 109.7 . . ?
C6 C7 H7A 109.0 . . ?
C6 C7 H7B 109.0 . . ?
C6 C7 C8 112.9(3) . . ?
H7A C7 H7B 107.8 . . ?
C8 C7 H7A 109.0 . . ?
C8 C7 H7B 109.0 . . ?
C7 C8 C9 107.1(3) . . ?
C7 C8 C14 109.8(3) . . ?
C14 C8 C9 108.7(3) . . ?
C26 C8 C7 109.0(3) . . ?
C26 C8 C9 114.1(3) . . ?
C26 C8 C14 108.2(3) . . ?
C8 C9 H9 104.2 . . ?
C8 C9 C10 116.9(3) . . ?
C8 C9 C11 112.9(3) . . ?
C10 C9 H9 104.2 . . ?
C11 C9 H9 104.2 . . ?
C11 C9 C10 112.9(3) . . ?
C1 C10 C5 106.1(3) . . ?
C1 C10 C9 107.4(3) . . ?
C5 C10 C9 105.5(3) . . ?
C25 C10 C1 109.9(3) . . ?
C25 C10 C5 114.7(3) . . ?
C25 C10 C9 112.7(3) . . ?
O4 C11 C9 109.7(3) . . ?
O4 C11 H11 109.3 . . ?
O4 C11 C12 105.9(3) . . ?
C9 C11 H11 109.3 . . ?
C12 C11 C9 113.2(3) . . ?
C12 C11 H11 109.3 . . ?
O5 C12 C11 120.3(3) . . ?
O5 C12 C13 121.6(3) . . ?
C13 C12 C11 118.1(3) . . ?
C12 C13 C14 111.1(3) . . ?
C12 C13 C18 116.8(3) . . ?
C12 C13 C27 115.5(3) . . ?
C18 C13 C14 123.7(3) . . ?
C27 C13 C14 57.5(2) . . ?
C27 C13 C18 119.1(3) . . ?
C8 C14 C13 116.0(3) . . ?
C15 C14 C8 117.1(3) . . ?
C15 C14 C13 116.0(3) . . ?
C27 C14 C8 120.1(3) . . ?
C27 C14 C13 60.3(2) . . ?
C27 C14 C15 115.1(3) . . ?
C14 C15 H15A 108.7 . . ?
C14 C15 H15B 108.7 . . ?
C14 C15 C16 114.1(3) . . ?
H15A C15 H15B 107.6 . . ?
C16 C15 H15A 108.7 . . ?
C16 C15 H15B 108.7 . . ?
C15 C16 H16A 109.2 . . ?
C15 C16 H16B 109.2 . . ?
C15 C16 C17 111.9(3) . . ?
H16A C16 H16B 107.9 . . ?
C17 C16 H16A 109.2 . . ?
C17 C16 H16B 109.2 . . ?
C16 C17 C18 109.9(3) . . ?
C16 C17 C22 112.8(3) . . ?
C22 C17 C18 109.3(3) . . ?
C28 C17 C16 109.5(3) . . ?
C28 C17 C18 108.4(3) . . ?
C28 C17 C22 106.8(3) . . ?
C13 C18 C17 112.0(2) . . ?
C13 C18 H18 106.5 . . ?
C13 C18 C19 109.0(3) . . ?
C17 C18 H18 106.5 . . ?
C19 C18 C17 115.7(3) . . ?
C19 C18 H18 106.5 . . ?
C18 C19 H19 107.6 . . ?
C20 C19 C18 112.2(3) . . ?
C20 C19 H19 107.6 . . ?
C29 C19 C18 110.4(3) . . ?
C29 C19 H19 107.6 . . ?
C29 C19 C20 111.3(3) . . ?
C19 C20 H20 107.9 . . ?
C21 C20 C19 108.4(3) . . ?
C21 C20 H20 107.9 . . ?
C30 C20 C19 113.7(3) . . ?
C30 C20 H20 107.9 . . ?
C30 C20 C21 110.7(3) . . ?
C20 C21 H21A 109.6 . . ?
C20 C21 H21B 109.6 . . ?
H21A C21 H21B 108.1 . . ?
C22 C21 C20 110.2(3) . . ?
C22 C21 H21A 109.6 . . ?
C22 C21 H21B 109.6 . . ?
O6 C22 C17 110.2(3) . . ?
O6 C22 C21 110.7(3) . . ?
O6 C22 H22 107.0 . . ?
C17 C22 H22 107.0 . . ?
C21 C22 C17 114.5(3) . . ?
C21 C22 H22 107.0 . . ?
O2 C23 C4 113.2(3) . . ?
O3 C23 O2 121.6(4) . . ?
O3 C23 C4 125.2(4) . . ?
C4 C24 H24A 109.5 . . ?
C4 C24 H24B 109.5 . . ?
C4 C24 H24C 109.5 . . ?
H24A C24 H24B 109.5 . . ?
H24A C24 H24C 109.5 . . ?
H24B C24 H24C 109.5 . . ?
C10 C25 H25A 109.5 . . ?
C10 C25 H25B 109.5 . . ?
C10 C25 H25C 109.5 . . ?
H25A C25 H25B 109.5 . . ?
H25A C25 H25C 109.5 . . ?
H25B C25 H25C 109.5 . . ?
C8 C26 H26A 109.5 . . ?
C8 C26 H26B 109.5 . . ?
C8 C26 H26C 109.5 . . ?
H26A C26 H26B 109.5 . . ?
H26A C26 H26C 109.5 . . ?
H26B C26 H26C 109.5 . . ?
C13 C27 H27A 117.5 . . ?
C13 C27 H27B 117.5 . . ?
C14 C27 C13 62.2(2) . . ?
C14 C27 H27A 117.5 . . ?
C14 C27 H27B 117.5 . . ?
H27A C27 H27B 114.6 . . ?
C17 C28 H28A 109.5 . . ?
C17 C28 H28B 109.5 . . ?
C17 C28 H28C 109.5 . . ?
H28A C28 H28B 109.5 . . ?
H28A C28 H28C 109.5 . . ?
H28B C28 H28C 109.5 . . ?
C19 C29 H29A 109.5 . . ?
C19 C29 H29B 109.5 . . ?
C19 C29 H29C 109.5 . . ?
H29A C29 H29B 109.5 . . ?
H29A C29 H29C 109.5 . . ?
H29B C29 H29C 109.5 . . ?
C20 C30 H30A 109.5 . . ?
C20 C30 H30B 109.5 . . ?
C20 C30 H30C 109.5 . . ?
H30A C30 H30B 109.5 . . ?
H30A C30 H30C 109.5 . . ?
H30B C30 H30C 109.5 . . ?

loop_
_geom_hbond_atom_site_label_D
_geom_hbond_atom_site_label_H
_geom_hbond_atom_site_label_A
_geom_hbond_distance_DH
_geom_hbond_distance_HA
_geom_hbond_distance_DA
_geom_hbond_angle_DHA
_geom_hbond_site_symmetry_A
O4 H4 O5 0.84 1.99 2.772(3) 154.3 2_746
O6 H6 O2 0.84 1.99 2.594(4) 128.0 2_656

_shelx_res_file                  
;
TITL mjl18283_0m_a.res in P2(1)
    mjl18283_0m.res
    created by SHELXL-2016/6 at 13:34:36 on 26-Jun-2018
REM Old TITL mjl18283_0m in P2(1)
REM SHELXT solution in P2(1)
REM R1 0.122, Rweak 0.024, Alpha 0.004, Orientation as input
REM Flack x = 0.114 ( 0.093 ) from Parsons' quotients
REM Formula found by SHELXT: C30 O6
CELL 1.34139 13.9664 6.5552 15.1284 90 104.366 90
ZERR 2 0.0004 0.0002 0.0005 0 0.002 0
LATT -1
SYMM -X,0.5+Y,-Z
SFAC C H O
DISP C 0.0148 0.007 57.7477
DISP H -0 0 0.6481
DISP O 0.0412 0.025 193.9543
UNIT 60 92 12
EQIV $1 1-X,-0.5+Y,1-Z
EQIV $2 1-X,0.5+Y,1-Z
EQIV $3 2-X,-0.5+Y,1-Z

L.S. 4
PLAN  20
SIZE 0.01 0.02 0.1
TEMP -103.15
HTAB O2 O6_$1
HTAB O6 O2_$2
HTAB O4 O5_$3
BOND $H
list 4
fmap 2
acta
REM <olex2.extras>
REM <HklSrc "%.\\mjl18283_0m.hkl">
REM </olex2.extras>

WGHT    0.112300    0.326400
FVAR       0.98305
O1    3    0.645286    0.403199    0.026380    11.00000    0.04809    0.05268 =
         0.01890   -0.00430    0.01256   -0.01519
AFIX 147
H1    2    0.698518    0.403312    0.009996    11.00000   -1.50000
AFIX   0
O2    3    0.480517    0.278042    0.153697    11.00000    0.03246    0.04122 =
         0.02598    0.00513    0.00199   -0.01039
AFIX 147
H2    2    0.509502    0.267174    0.209212    11.00000   -1.50000
AFIX   0
O3    3    0.422660    0.560145    0.078603    11.00000    0.03567    0.04674 =
         0.03193    0.00793   -0.00448   -0.00259
O4    3    0.907814    0.339380    0.472925    11.00000    0.02898    0.04612 =
         0.03501    0.00092    0.01438    0.01121
AFIX 147
H4    2    0.956991    0.346234    0.450426    11.00000   -1.50000
AFIX   0
O5    3    0.937139    0.729522    0.601453    11.00000    0.02887    0.05094 =
         0.02881   -0.00564    0.00971   -0.01903
O6    3    0.698088    0.639980    0.904487    11.00000    0.03259    0.04832 =
         0.02580    0.00562    0.01119    0.01506
AFIX 147
H6    2    0.664871    0.733805    0.873475    11.00000   -1.50000
AFIX   0
C1    1    0.800862    0.445442    0.268763    11.00000    0.02654    0.03500 =
         0.02270   -0.00296    0.00903   -0.00236
AFIX  23
H1A   2    0.870798    0.486385    0.292241    11.00000   -1.20000
H1B   2    0.794354    0.303248    0.288539    11.00000   -1.20000
AFIX   0
C2    1    0.775189    0.451741    0.164890    11.00000    0.03261    0.04207 =
         0.02150   -0.00321    0.01141   -0.00529
AFIX  23
H2A   2    0.817474    0.353773    0.142167    11.00000   -1.20000
H2B   2    0.788621    0.589927    0.144454    11.00000   -1.20000
AFIX   0
C3    1    0.666583    0.398251    0.124872    11.00000    0.03396    0.03677 =
         0.01623   -0.00384    0.00897   -0.00669
AFIX  13
H3    2    0.654616    0.256733    0.144370    11.00000   -1.20000
AFIX   0
C4    1    0.596674    0.545706    0.158328    11.00000    0.03072    0.03393 =
         0.01609    0.00115    0.00520   -0.00720
C5    1    0.626335    0.527332    0.265643    11.00000    0.02585    0.02629 =
         0.01547    0.00038    0.00556   -0.00346
AFIX  13
H5    2    0.621694    0.378331    0.278135    11.00000   -1.20000
AFIX   0
C6    1    0.552666    0.629421    0.312259    11.00000    0.02447    0.03042 =
         0.02304   -0.00016    0.00361   -0.00024
AFIX  23
H6A   2    0.559272    0.779571    0.309960    11.00000   -1.20000
H6B   2    0.484286    0.592466    0.279680    11.00000   -1.20000
AFIX   0
C7    1    0.573213    0.558994    0.411728    11.00000    0.01864    0.03349 =
         0.01868   -0.00365    0.00457    0.00019
AFIX  23
H7A   2    0.563344    0.409584    0.413098    11.00000   -1.20000
H7B   2    0.525007    0.624406    0.440940    11.00000   -1.20000
AFIX   0
C8    1    0.678924    0.610878    0.467306    11.00000    0.01825    0.02347 =
         0.02072   -0.00159    0.00449   -0.00078
C9    1    0.751678    0.520925    0.414185    11.00000    0.02065    0.02559 =
         0.01911   -0.00255    0.00528   -0.00069
AFIX  13
H9    2    0.737408    0.371247    0.411351    11.00000   -1.20000
AFIX   0
C10   1    0.735223    0.585572    0.312035    11.00000    0.02247    0.02859 =
         0.02137    0.00127    0.00709   -0.00344
C11   1    0.862222    0.535941    0.468738    11.00000    0.01962    0.03429 =
         0.02394   -0.00033    0.00726   -0.00155
AFIX  13
H11   2    0.897739    0.633879    0.437383    11.00000   -1.20000
AFIX   0
C12   1    0.874675    0.602577    0.567403    11.00000    0.01814    0.03087 =
         0.02458    0.00071    0.00695    0.00138
C13   1    0.808889    0.510056    0.619914    11.00000    0.01822    0.02293 =
         0.01760   -0.00035    0.00384   -0.00052
C14   1    0.699346    0.507272    0.562726    11.00000    0.01649    0.02267 =
         0.02014   -0.00308    0.00306   -0.00324
C15   1    0.621016    0.532520    0.616314    11.00000    0.01752    0.03189 =
         0.02179   -0.00096    0.00512   -0.00375
AFIX  23
H15A  2    0.564893    0.440750    0.589970    11.00000   -1.20000
H15B  2    0.595987    0.674380    0.608843    11.00000   -1.20000
AFIX   0
C16   1    0.657972    0.486468    0.718474    11.00000    0.01837    0.03278 =
         0.02190   -0.00094    0.00641   -0.00281
AFIX  23
H16A  2    0.672448    0.338903    0.726926    11.00000   -1.20000
H16B  2    0.605295    0.519993    0.749441    11.00000   -1.20000
AFIX   0
C17   1    0.751846    0.609309    0.762809    11.00000    0.02054    0.02363 =
         0.01518   -0.00005    0.00321    0.00015
C18   1    0.839551    0.536726    0.724198    11.00000    0.01557    0.03001 =
         0.01843   -0.00136    0.00250   -0.00140
AFIX  13
H18   2    0.889849    0.648470    0.736939    11.00000   -1.20000
AFIX   0
C19   1    0.892878    0.341101    0.767781    11.00000    0.02483    0.03919 =
         0.02312    0.00189    0.00152    0.00792
AFIX  13
H19   2    0.846449    0.224125    0.748420    11.00000   -1.20000
AFIX   0
C20   1    0.919381    0.349553    0.872654    11.00000    0.02355    0.04298 =
         0.02262    0.00183   -0.00035    0.00381
AFIX  13
H20   2    0.964498    0.468436    0.892354    11.00000   -1.20000
AFIX   0
C21   1    0.825037    0.388308    0.903314    11.00000    0.02829    0.03428 =
         0.02104    0.00260    0.00247    0.00063
AFIX  23
H21A  2    0.776733    0.278364    0.880138    11.00000   -1.20000
H21B  2    0.840001    0.387313    0.970797    11.00000   -1.20000
AFIX   0
C22   1    0.781165    0.591356    0.867881    11.00000    0.02277    0.03380 =
         0.01856    0.00124    0.00705    0.00142
AFIX  13
H22   2    0.832908    0.697086    0.891094    11.00000   -1.20000
AFIX   0
C23   1    0.491450    0.465974    0.125729    11.00000    0.03263    0.03571 =
         0.01492    0.00116    0.00506   -0.00316
C24   1    0.598379    0.760405    0.119312    11.00000    0.04157    0.03585 =
         0.02304    0.00857    0.00542   -0.00494
AFIX 137
H24A  2    0.569861    0.757297    0.053248    11.00000   -1.50000
H24B  2    0.666769    0.809104    0.131793    11.00000   -1.50000
H24C  2    0.559600    0.852455    0.147881    11.00000   -1.50000
AFIX   0
C25   1    0.761431    0.811415    0.300976    11.00000    0.03319    0.03012 =
         0.02340   -0.00053    0.00676   -0.00742
AFIX 137
H25A  2    0.789813    0.825503    0.248191    11.00000   -1.50000
H25B  2    0.809614    0.857312    0.356103    11.00000   -1.50000
H25C  2    0.701501    0.894773    0.291614    11.00000   -1.50000
AFIX   0
C26   1    0.687474    0.842505    0.481514    11.00000    0.02974    0.02474 =
         0.02420   -0.00034    0.00561    0.00191
AFIX 137
H26A  2    0.643434    0.886314    0.519224    11.00000   -1.50000
H26B  2    0.668633    0.911303    0.422210    11.00000   -1.50000
H26C  2    0.755819    0.877875    0.512185    11.00000   -1.50000
AFIX   0
C27   1    0.756371    0.313702    0.579814    11.00000    0.02619    0.02075 =
         0.01941   -0.00246    0.00648   -0.00362
AFIX  23
H27A  2    0.776520    0.250923    0.527704    11.00000   -1.20000
H27B  2    0.738751    0.215008    0.622738    11.00000   -1.20000
AFIX   0
C28   1    0.733570    0.837710    0.740235    11.00000    0.03871    0.02571 =
         0.02142   -0.00013    0.00686    0.00335
AFIX 137
H28A  2    0.673909    0.882140    0.757857    11.00000   -1.50000
H28B  2    0.724831    0.858787    0.674580    11.00000   -1.50000
H28C  2    0.790359    0.917288    0.773930    11.00000   -1.50000
AFIX   0
C29   1    0.983974    0.301065    0.732206    11.00000    0.04729    0.08632 =
         0.03067    0.01189    0.01182    0.03707
AFIX 137
H29A  2    1.031615    0.412067    0.751342    11.00000   -1.50000
H29B  2    0.964724    0.293750    0.665428    11.00000   -1.50000
H29C  2    1.014232    0.171601    0.756946    11.00000   -1.50000
AFIX   0
C30   1    0.971456    0.160037    0.917917    11.00000    0.04094    0.05838 =
         0.03349    0.00689   -0.00077    0.02283
AFIX 137
H30A  2    0.977118    0.166356    0.983736    11.00000   -1.50000
H30B  2    1.037603    0.152185    0.906891    11.00000   -1.50000
H30C  2    0.933342    0.038948    0.892409    11.00000   -1.50000
AFIX   0
HKLF 4


REM  mjl18283_0m_a.res in P2(1)
REM R1 =  0.0534 for    4536 Fo > 4sig(Fo)  and  0.0595 for all    5048 data
REM    335 parameters refined using      1 restraints

END

WGHT      0.1123      0.3226

REM Highest difference peak  1.397,  deepest hole -0.327,  1-sigma level  0.060
Q1    1   0.7949  0.9698  0.0430  11.00000  0.05    1.40
Q2    1   0.6841  0.5331  0.9431  11.00000  0.05    0.33
Q3    1   0.6197  0.2781 -0.0028  11.00000  0.05    0.30
Q4    1   0.7842  0.7719  0.0390  11.00000  0.05    0.27
Q5    1   0.7928  0.6546  0.0416  11.00000  0.05    0.27
Q6    1   0.4224  0.2276  0.1361  11.00000  0.05    0.27
Q7    1   0.6777  0.5730  0.2881  11.00000  0.05    0.21
Q8    1   0.7854  0.4846  0.0325  11.00000  0.05    0.20
Q9    1   1.0118  0.4876  0.3897  11.00000  0.05    0.19
Q10   1   0.7983  0.5090  0.4442  11.00000  0.05    0.19
Q11   1   0.6178  0.5359  0.2180  11.00000  0.05    0.19
Q12   1   0.8012  0.3760  0.6114  11.00000  0.05    0.18
Q13   1   0.7173  0.7765  0.4763  11.00000  0.05    0.18
Q14   1   0.7576  0.6205  0.5876  11.00000  0.05    0.17
Q15   1   0.9109  0.2131  0.3095  11.00000  0.05    0.17
Q16   1   0.7174  0.4354  0.5686  11.00000  0.05    0.17
Q17   1   0.7647  0.5211  0.2888  11.00000  0.05    0.16
Q18   1   0.8554  0.5150  0.5997  11.00000  0.05    0.16
Q19   1   0.6606  0.7318  0.4552  11.00000  0.05    0.16
Q20   1   0.8046  0.5713  0.7418  11.00000  0.05    0.16
;
_shelx_res_checksum              69251
_shelx_SHELXL_version_number     2016/6
_olex2_submission_special_instructions 'No special instructions were received'
####################################################################### 
# 
# This file contains crystal structure data downloaded from the 
# Cambridge Structural Database (CSD) hosted by the Cambridge 
# Crystallographic Data Centre (CCDC).
# 
# Full information about CCDC data access policies and citation 
# guidelines are available at http://www.ccdc.cam.ac.uk/access/V1 
# 
# Audit and citation data items may have been added by the CCDC. 
# Please retain this information to preserve the provenance of 
# this file and to allow appropriate attribution of the data. 
# 
#######################################################################

data_mjl18275_0m
_database_code_depnum_ccdc_archive 'CCDC 1959097'
loop_
_audit_author_name
_audit_author_address
'stewartiacid F'
;Fudan university
China
;
_audit_update_record             
;
2019-10-14 deposited with the CCDC.	2020-01-13 downloaded from the CCDC.
;
_audit_creation_date             2018-06-22
_audit_creation_method           
;
Olex2 1.2
(compiled 2018.05.29 svn.r3508 for OlexSys, GUI svn.r5506)
;
_shelx_SHELXL_version_number     2016/6
_chemical_name_common            ?
_chemical_name_systematic        ?
_chemical_formula_moiety         'C31 H50 O6, H2 O'
_chemical_formula_sum            'C31 H52 O7'
_chemical_formula_weight         536.72
_chemical_absolute_configuration rmad
_chemical_melting_point          ?
loop_
_atom_type_symbol
_atom_type_description
_atom_type_scat_dispersion_real
_atom_type_scat_dispersion_imag
_atom_type_scat_source
C C 0.0148 0.0070 'International Tables Vol C Tables 4.2.6.8 and 6.1.1.4'
H H 0.0000 0.0000 'International Tables Vol C Tables 4.2.6.8 and 6.1.1.4'
O O 0.0412 0.0250 'International Tables Vol C Tables 4.2.6.8 and 6.1.1.4'

_shelx_space_group_comment       
;
The symmetry employed for this shelxl refinement is uniquely defined
by the following loop, which should always be used as a source of
symmetry information in preference to the above space-group names.
They are only intended as comments.
;
_space_group_crystal_system      monoclinic
_space_group_IT_number           5
_space_group_name_H-M_alt        'C 1 2 1'
_space_group_name_Hall           'C 2y'
loop_
_space_group_symop_operation_xyz
'x, y, z'
'-x, y, -z'
'x+1/2, y+1/2, z'
'-x+1/2, y+1/2, -z'

_cell_length_a                   30.9220(6)
_cell_length_b                   13.9294(3)
_cell_length_c                   14.7361(3)
_cell_angle_alpha                90
_cell_angle_beta                 107.9170(10)
_cell_angle_gamma                90
_cell_volume                     6039.4(2)
_cell_formula_units_Z            8
_cell_measurement_reflns_used    9959
_cell_measurement_temperature    170(2)
_cell_measurement_theta_max      54.873
_cell_measurement_theta_min      3.05
_shelx_estimated_absorpt_T_max   0.992
_shelx_estimated_absorpt_T_min   0.939
_exptl_absorpt_coefficient_mu    0.421
_exptl_absorpt_correction_T_max  0.7508
_exptl_absorpt_correction_T_min  0.5610
_exptl_absorpt_correction_type   multi-scan
_exptl_absorpt_process_details   
'SADABS-2016/2 (Bruker,2016/2) was used for absorption correction. wR2(int) was 0.1510 before and 0.0691 after correction. The Ratio of minimum to maximum transmission is 0.7472. The \l/2 correction factor is Not present.'
_exptl_absorpt_special_details   ?
_exptl_crystal_colour            colourless
_exptl_crystal_colour_primary    colourless
_exptl_crystal_density_diffrn    1.181
_exptl_crystal_density_meas      ?
_exptl_crystal_density_method    ?
_exptl_crystal_description       plate
_exptl_crystal_F_000             2352
_exptl_crystal_size_max          0.15
_exptl_crystal_size_mid          0.1
_exptl_crystal_size_min          0.02
_exptl_transmission_factor_max   ?
_exptl_transmission_factor_min   ?
_diffrn_reflns_av_R_equivalents  0.0507
_diffrn_reflns_av_unetI/netI     0.0382
_diffrn_reflns_Laue_measured_fraction_full 0.996
_diffrn_reflns_Laue_measured_fraction_max 0.995
_diffrn_reflns_limit_h_max       37
_diffrn_reflns_limit_h_min       -37
_diffrn_reflns_limit_k_max       16
_diffrn_reflns_limit_k_min       -16
_diffrn_reflns_limit_l_max       18
_diffrn_reflns_limit_l_min       -17
_diffrn_reflns_number            48612
_diffrn_reflns_point_group_measured_fraction_full 0.996
_diffrn_reflns_point_group_measured_fraction_max 0.994
_diffrn_reflns_theta_full        53.594
_diffrn_reflns_theta_max         55.014
_diffrn_reflns_theta_min         3.054
_diffrn_ambient_temperature      169.98
_diffrn_detector_area_resol_mean ?
_diffrn_measured_fraction_theta_full 0.996
_diffrn_measured_fraction_theta_max 0.995
_diffrn_measurement_device_type  'Bruker APEX-II CCD'
_diffrn_measurement_method       '\f and \w scans'
_diffrn_radiation_type           GaK\a
_diffrn_radiation_wavelength     1.34139
_diffrn_source                   ?
_diffrn_standards_number         0
_reflns_Friedel_coverage         0.915
_reflns_Friedel_fraction_full    0.996
_reflns_Friedel_fraction_max     0.993
_reflns_number_gt                9888
_reflns_number_total             11459
_reflns_special_details          
;
 Reflections were merged by SHELXL according to the crystal
 class for the calculation of statistics and refinement.
 
 _reflns_Friedel_fraction is defined as the number of unique
 Friedel pairs measured divided by the number that would be
 possible theoretically, ignoring centric projections and
 systematic absences.
;
_reflns_threshold_expression     'I > 2\s(I)'
_computing_cell_refinement       'SAINT v8.37A (Bruker, 2015)'
_computing_data_collection       ?
_computing_data_reduction        'SAINT v8.37A (Bruker, 2015)'
_computing_molecular_graphics    'Olex2 (Dolomanov et al., 2009)'
_computing_publication_material  'Olex2 (Dolomanov et al., 2009)'
_computing_structure_refinement  'ShelXL (Sheldrick, 2015)'
_computing_structure_solution    'ShelXT (Sheldrick, 2015)'
_refine_diff_density_max         1.152
_refine_diff_density_min         -0.472
_refine_diff_density_rms         0.076
_refine_ls_abs_structure_details 
;
 Flack x determined using 3901 quotients [(I+)-(I-)]/[(I+)+(I-)]
 (Parsons, Flack and Wagner, Acta Cryst. B69 (2013) 249-259).
;
_refine_ls_abs_structure_Flack   0.10(8)
_refine_ls_extinction_coef       0.0029(7)
_refine_ls_extinction_expression Fc^*^=kFc[1+0.001xFc^2^\l^3^/sin(2\q)]^-1/4^
_refine_ls_extinction_method     'SHELXL-2016/6 (Sheldrick 2016)'
_refine_ls_goodness_of_fit_ref   1.038
_refine_ls_hydrogen_treatment    constr
_refine_ls_matrix_type           full
_refine_ls_number_parameters     710
_refine_ls_number_reflns         11459
_refine_ls_number_restraints     13
_refine_ls_R_factor_all          0.0955
_refine_ls_R_factor_gt           0.0875
_refine_ls_restrained_S_all      1.044
_refine_ls_shift/su_max          0.016
_refine_ls_shift/su_mean         0.002
_refine_ls_structure_factor_coef Fsqd
_refine_ls_weighting_details     
'w=1/[\s^2^(Fo^2^)+(0.1857P)^2^+5.4337P] where P=(Fo^2^+2Fc^2^)/3'
_refine_ls_weighting_scheme      calc
_refine_ls_wR_factor_gt          0.2556
_refine_ls_wR_factor_ref         0.2669
_refine_special_details          ?
_olex2_refinement_description    
;
1. Fixed Uiso
 At 1.2 times of:
  All C(H) groups, All C(H,H) groups
 At 1.5 times of:
  All C(H,H,H) groups, All O(H) groups, All O(H,H) groups
2. Uiso/Uaniso restraints and constraints
Uanis(O1S) \\sim Ueq, Uanis(O2S) \\sim Ueq: with sigma of 0.01 and sigma for
terminal atoms of 0.02
3.a Riding coordinates:
 O1S(H1SA,H1SB), O2S(H2SA,H2SB)
3.b Ternary CH refined with riding coordinates:
 C3(H3A), C5(H5A), C9(H9), C11(H11), C18(H18), C19(H19), C20(H20), C22(H22),
 C3A(H3AB), C5A(H5AB), C9A(H9A), C11A(H11A), C18A(H18A), C19A(H19A), C20A(H20A),
  C22A(H22A)
3.c Secondary CH2 refined with riding coordinates:
 C1(H1A,H1B), C2(H2A,H2B), C6(H6A,H6B), C7(H7A,H7B), C15(H15A,H15B), C16(H16A,
 H16B), C21(H21A,H21B), C1A(H1AB,H1AC), C2A(H2AA,H2AB), C6A(H6AB,H6AC),
 C7A(H7AA,H7AB), C15A(H15C,H15D), C16A(H16C,H16D), C21A(H21C,H21D)
3.d Idealised Me refined as rotating group:
 C24(H24A,H24B,H24C), C25(H25A,H25B,H25C), C26(H26A,H26B,H26C), C27(H27A,H27B,
 H27C), C28(H28A,H28B,H28C), C29(H29A,H29B,H29C), C30(H30A,H30B,H30C), C31(H31A,
 H31B,H31C), C24A(H24D,H24E,H24F), C25A(H25D,H25E,H25F), C26A(H26D,H26E,H26F),
 C27A(H27D,H27E,H27F), C28A(H28D,H28E,H28F), C29A(H29D,H29E,H29F), C30A(H30D,
 H30E,H30F), C31A(H31D,H31E,H31F)
3.e Idealised tetrahedral OH refined as rotating group:
 O1(H1), O3(H3), O5(H5), O6(H6), O1A(H1AA), O3A(H3AA), O5A(H5AA), O6A(H6AA)
;
_atom_sites_solution_hydrogens   mixed
_atom_sites_solution_primary     dual
_atom_sites_solution_secondary   ?
loop_
_atom_site_label
_atom_site_type_symbol
_atom_site_fract_x
_atom_site_fract_y
_atom_site_fract_z
_atom_site_U_iso_or_equiv
_atom_site_adp_type
_atom_site_occupancy
_atom_site_site_symmetry_order
_atom_site_calc_flag
_atom_site_refinement_flags_posn
_atom_site_refinement_flags_adp
_atom_site_refinement_flags_occupancy
_atom_site_disorder_assembly
_atom_site_disorder_group
O1 O 0.37249(18) 0.0417(4) 0.7526(7) 0.104(3) Uani 1 1 d . . . . .
H1 H 0.396783 0.016872 0.786946 0.156 Uiso 1 1 calc GR . . . .
O2 O 0.48085(18) 0.0812(5) 0.8856(5) 0.0816(16) Uani 1 1 d . . . . .
O3 O 0.47599(18) 0.1670(4) 0.7577(6) 0.0880(19) Uani 1 1 d . . . . .
H3 H 0.496377 0.208777 0.776741 0.132 Uiso 1 1 calc GR . . . .
O4 O 0.30615(15) 0.5079(4) 0.6894(4) 0.0716(14) Uani 1 1 d . . . . .
O5 O 0.32774(13) 0.6971(3) 0.7065(3) 0.0559(10) Uani 1 1 d . . . . .
H5 H 0.302963 0.667160 0.691256 0.084 Uiso 1 1 calc GR . . . .
O6 O 0.51083(15) 0.9377(4) 0.7982(6) 0.091(2) Uani 1 1 d . . . . .
H6 H 0.511010 0.936641 0.855291 0.137 Uiso 1 1 calc GR . . . .
C1 C 0.33968(18) 0.3058(5) 0.7057(5) 0.0552(15) Uani 1 1 d . . . . .
H1A H 0.309841 0.337552 0.694320 0.066 Uiso 1 1 calc R . . . .
H1B H 0.349171 0.314502 0.647936 0.066 Uiso 1 1 calc R . . . .
C2 C 0.3345(2) 0.1976(5) 0.7221(6) 0.068(2) Uani 1 1 d . . . . .
H2A H 0.322682 0.189142 0.776894 0.081 Uiso 1 1 calc R . . . .
H2B H 0.311956 0.170005 0.665087 0.081 Uiso 1 1 calc R . . . .
C3 C 0.3794(2) 0.1424(5) 0.7418(7) 0.072(2) Uani 1 1 d . . . . .
H3A H 0.390313 0.150656 0.685107 0.087 Uiso 1 1 calc R . . . .
C4 C 0.4156(2) 0.1835(4) 0.8283(6) 0.0632(18) Uani 1 1 d . . . . .
C5 C 0.41910(17) 0.2941(4) 0.8125(5) 0.0494(14) Uani 1 1 d . . . . .
H5A H 0.428359 0.299634 0.753347 0.059 Uiso 1 1 calc R . . . .
C6 C 0.45825(18) 0.3393(4) 0.8910(5) 0.0508(13) Uani 1 1 d . . . . .
H6A H 0.448645 0.352131 0.948076 0.061 Uiso 1 1 calc R . . . .
H6B H 0.484532 0.294909 0.909457 0.061 Uiso 1 1 calc R . . . .
C7 C 0.47145(17) 0.4324(4) 0.8531(5) 0.0485(12) Uani 1 1 d . . . . .
H7A H 0.482274 0.417830 0.797937 0.058 Uiso 1 1 calc R . . . .
H7B H 0.496977 0.462040 0.903182 0.058 Uiso 1 1 calc R . . . .
C8 C 0.43196(15) 0.5055(4) 0.8216(4) 0.0414(11) Uani 1 1 d . . . . .
C9 C 0.38661(16) 0.4568(4) 0.7602(4) 0.0434(12) Uani 1 1 d . . . . .
H9 H 0.389824 0.447941 0.695258 0.052 Uiso 1 1 calc R . . . .
C10 C 0.37502(16) 0.3548(4) 0.7917(4) 0.0469(13) Uani 1 1 d . . . . .
C11 C 0.34901(17) 0.5339(5) 0.7486(5) 0.0535(14) Uani 1 1 d . . . . .
H11 H 0.345294 0.539660 0.813387 0.064 Uiso 1 1 calc R . . . .
C12 C 0.36309(16) 0.6328(4) 0.7271(4) 0.0462(12) Uani 1 1 d . . . . .
C13 C 0.40510(17) 0.6608(4) 0.7300(4) 0.0456(12) Uani 1 1 d . . . . .
C14 C 0.44384(16) 0.5864(4) 0.7594(4) 0.0430(11) Uani 1 1 d . . . . .
C15 C 0.48896(16) 0.6350(4) 0.8195(5) 0.0549(15) Uani 1 1 d . . . . .
H15A H 0.488479 0.641537 0.886100 0.066 Uiso 1 1 calc R . . . .
H15B H 0.514630 0.592274 0.820176 0.066 Uiso 1 1 calc R . . . .
C16 C 0.49769(18) 0.7341(4) 0.7835(6) 0.0628(18) Uani 1 1 d . . . . .
H16A H 0.502940 0.726970 0.720839 0.075 Uiso 1 1 calc R . . . .
H16B H 0.525516 0.761952 0.828565 0.075 Uiso 1 1 calc R . . . .
C17 C 0.45766(18) 0.8031(4) 0.7732(5) 0.0553(15) Uani 1 1 d . . . . .
C18 C 0.41415(18) 0.7608(4) 0.7010(5) 0.0526(14) Uani 1 1 d . . . . .
H18 H 0.388262 0.801475 0.705681 0.063 Uiso 1 1 calc R . . . .
C19 C 0.4141(2) 0.7672(6) 0.5935(6) 0.0697(19) Uani 1 1 d . . . . .
H19 H 0.439191 0.725189 0.586825 0.084 Uiso 1 1 calc R . . . .
C20 C 0.4242(3) 0.8707(8) 0.5685(8) 0.095(3) Uani 1 1 d . . . . .
H20 H 0.399606 0.913587 0.576144 0.114 Uiso 1 1 calc R . . . .
C21 C 0.4686(3) 0.9039(6) 0.6356(8) 0.086(3) Uani 1 1 d . . . . .
H21A H 0.474780 0.970143 0.618674 0.103 Uiso 1 1 calc R . . . .
H21B H 0.493275 0.861997 0.628977 0.103 Uiso 1 1 calc R . . . .
C22 C 0.4680(2) 0.9017(5) 0.7379(8) 0.077(2) Uani 1 1 d . . . . .
H22 H 0.443796 0.947101 0.743078 0.092 Uiso 1 1 calc R . . . .
C23 C 0.4615(2) 0.1390(5) 0.8311(6) 0.0640(19) Uani 1 1 d . . . . .
C24 C 0.4076(3) 0.1565(6) 0.9237(7) 0.076(2) Uani 1 1 d . . . . .
H24A H 0.412927 0.087640 0.935528 0.114 Uiso 1 1 calc GR . . . .
H24B H 0.376155 0.171822 0.920259 0.114 Uiso 1 1 calc GR . . . .
H24C H 0.428494 0.192974 0.975812 0.114 Uiso 1 1 calc GR . . . .
C25 C 0.3551(2) 0.3576(5) 0.8753(5) 0.0530(14) Uani 1 1 d . . . . .
H25A H 0.379787 0.363180 0.935492 0.080 Uiso 1 1 calc GR . . . .
H25B H 0.337950 0.298477 0.875688 0.080 Uiso 1 1 calc GR . . . .
H25C H 0.334724 0.413007 0.867930 0.080 Uiso 1 1 calc GR . . . .
C26 C 0.4262(2) 0.5468(5) 0.9157(4) 0.0527(13) Uani 1 1 d . . . . .
H26A H 0.406013 0.602840 0.900749 0.079 Uiso 1 1 calc GR . . . .
H26B H 0.455901 0.566032 0.958677 0.079 Uiso 1 1 calc GR . . . .
H26C H 0.412911 0.497634 0.946609 0.079 Uiso 1 1 calc GR . . . .
C27 C 0.4521(2) 0.5461(5) 0.6684(5) 0.0571(15) Uani 1 1 d . . . . .
H27A H 0.423010 0.540006 0.617803 0.086 Uiso 1 1 calc GR . . . .
H27B H 0.466598 0.482965 0.682173 0.086 Uiso 1 1 calc GR . . . .
H27C H 0.471986 0.589943 0.647539 0.086 Uiso 1 1 calc GR . . . .
C28 C 0.4490(2) 0.8174(5) 0.8691(6) 0.0666(18) Uani 1 1 d . . . . .
H28A H 0.421862 0.857068 0.860060 0.100 Uiso 1 1 calc GR . . . .
H28B H 0.475294 0.849534 0.913566 0.100 Uiso 1 1 calc GR . . . .
H28C H 0.444480 0.754875 0.895230 0.100 Uiso 1 1 calc GR . . . .
C29 C 0.3690(3) 0.7270(9) 0.5272(6) 0.094(3) Uani 1 1 d . . . . .
H29A H 0.361722 0.666665 0.553433 0.140 Uiso 1 1 calc GR . . . .
H29B H 0.371899 0.715366 0.463764 0.140 Uiso 1 1 calc GR . . . .
H29C H 0.344580 0.773594 0.522215 0.140 Uiso 1 1 calc GR . . . .
C30 C 0.4243(5) 0.8766(13) 0.4650(10) 0.142(6) Uani 1 1 d . . . . .
H30A H 0.445737 0.829419 0.454302 0.212 Uiso 1 1 calc GR . . . .
H30B H 0.433520 0.941213 0.452073 0.212 Uiso 1 1 calc GR . . . .
H30C H 0.393728 0.863012 0.422209 0.212 Uiso 1 1 calc GR . . . .
C31 C 0.3045(3) 0.5079(6) 0.5955(7) 0.081(2) Uani 1 1 d . . . . .
H31A H 0.273504 0.493079 0.555540 0.122 Uiso 1 1 calc GR . . . .
H31B H 0.325467 0.459359 0.585360 0.122 Uiso 1 1 calc GR . . . .
H31C H 0.313302 0.571334 0.578406 0.122 Uiso 1 1 calc GR . . . .
O1A O 0.6981(2) 1.0292(4) 0.8178(8) 0.123(3) Uani 1 1 d . . . . .
H1AA H 0.678104 1.055376 0.837175 0.185 Uiso 1 1 calc GR . . . .
O2A O 0.61937(19) 0.9940(5) 0.9109(5) 0.0933(19) Uani 1 1 d . . . . .
O3A O 0.59151(16) 0.9012(5) 0.7890(7) 0.110(3) Uani 1 1 d . . . . .
H3AA H 0.567054 0.929014 0.786342 0.165 Uiso 1 1 calc GR . . . .
O4A O 0.74523(13) 0.5669(3) 0.7395(3) 0.0574(11) Uani 1 1 d . . . . .
O5A O 0.72646(14) 0.3759(3) 0.7467(4) 0.0651(13) Uani 1 1 d . . . . .
H5AA H 0.712587 0.338834 0.702314 0.098 Uiso 1 1 calc GR . . . .
O6A O 0.56433(17) 0.1324(3) 0.8011(6) 0.088(2) Uani 1 1 d . . . . .
H6AA H 0.545022 0.093555 0.768221 0.132 Uiso 1 1 calc GR . . . .
C1A C 0.7176(2) 0.7678(5) 0.7646(8) 0.088(3) Uani 1 1 d . . . . .
H1AB H 0.693128 0.762491 0.702878 0.106 Uiso 1 1 calc R . . . .
H1AC H 0.744972 0.736010 0.757540 0.106 Uiso 1 1 calc R . . . .
C2A C 0.7282(3) 0.8753(5) 0.7880(11) 0.118(5) Uani 1 1 d . . . . .
H2AA H 0.753850 0.880773 0.847637 0.142 Uiso 1 1 calc R . . . .
H2AB H 0.737478 0.905417 0.736095 0.142 Uiso 1 1 calc R . . . .
C3A C 0.6874(2) 0.9284(5) 0.7996(10) 0.096(4) Uani 1 1 d . . . . .
H3AB H 0.662265 0.923517 0.737904 0.115 Uiso 1 1 calc R . . . .
C4A C 0.6704(2) 0.8853(4) 0.8769(7) 0.075(2) Uani 1 1 d . . . . .
C5A C 0.66272(17) 0.7753(4) 0.8556(5) 0.0556(16) Uani 1 1 d . . . . .
H5AB H 0.638299 0.771975 0.792703 0.067 Uiso 1 1 calc R . . . .
C6A C 0.6424(2) 0.7267(4) 0.9253(5) 0.0567(15) Uani 1 1 d . . . . .
H6AB H 0.666567 0.710782 0.985132 0.068 Uiso 1 1 calc R . . . .
H6AC H 0.620269 0.770023 0.940927 0.068 Uiso 1 1 calc R . . . .
C7A C 0.61892(17) 0.6365(4) 0.8788(4) 0.0433(11) Uani 1 1 d . . . . .
H7AA H 0.594393 0.654114 0.820098 0.052 Uiso 1 1 calc R . . . .
H7AB H 0.604642 0.604878 0.922557 0.052 Uiso 1 1 calc R . . . .
C8A C 0.65089(15) 0.5647(3) 0.8528(4) 0.0375(10) Uani 1 1 d . . . . .
C9A C 0.68217(16) 0.6144(4) 0.8024(5) 0.0457(12) Uani 1 1 d . . . . .
H9A H 0.662560 0.625927 0.735341 0.055 Uiso 1 1 calc R . . . .
C10A C 0.70282(17) 0.7161(4) 0.8410(6) 0.0614(18) Uani 1 1 d . . . . .
C11A C 0.71701(16) 0.5383(4) 0.7951(5) 0.0508(13) Uani 1 1 d . . . . .
H11A H 0.737883 0.529570 0.861493 0.061 Uiso 1 1 calc R . . . .
C12A C 0.69629(16) 0.4404(4) 0.7641(4) 0.0444(12) Uani 1 1 d . . . . .
C13A C 0.65376(16) 0.4141(4) 0.7564(4) 0.0415(11) Uani 1 1 d . . . . .
C14A C 0.62186(15) 0.4854(3) 0.7835(4) 0.0371(10) Uani 1 1 d . . . . .
C15A C 0.59169(17) 0.4325(4) 0.8349(4) 0.0427(11) Uani 1 1 d . . . . .
H15C H 0.609690 0.423224 0.902599 0.051 Uiso 1 1 calc R . . . .
H15D H 0.565612 0.474338 0.833410 0.051 Uiso 1 1 calc R . . . .
C16A C 0.57337(18) 0.3351(4) 0.7929(5) 0.0507(14) Uani 1 1 d . . . . .
H16C H 0.551929 0.344323 0.728041 0.061 Uiso 1 1 calc R . . . .
H16D H 0.556478 0.305219 0.832778 0.061 Uiso 1 1 calc R . . . .
C17A C 0.61186(18) 0.2678(4) 0.7878(5) 0.0534(15) Uani 1 1 d . . . . .
C18A C 0.63696(17) 0.3129(4) 0.7213(5) 0.0479(13) Uani 1 1 d . . . . .
H18A H 0.664622 0.272885 0.728194 0.057 Uiso 1 1 calc R . . . .
C19A C 0.6091(2) 0.3126(6) 0.6131(6) 0.0663(19) Uani 1 1 d . . . . .
H19A H 0.581559 0.353363 0.605291 0.080 Uiso 1 1 calc R . . . .
C20A C 0.5926(3) 0.2110(7) 0.5791(8) 0.092(3) Uani 1 1 d . . . . .
H20A H 0.619910 0.169259 0.588766 0.111 Uiso 1 1 calc R . . . .
C21A C 0.5646(3) 0.1707(7) 0.6407(8) 0.093(3) Uani 1 1 d . . . . .
H21C H 0.537244 0.210970 0.632089 0.112 Uiso 1 1 calc R . . . .
H21D H 0.554437 0.104856 0.619313 0.112 Uiso 1 1 calc R . . . .
C22A C 0.5919(2) 0.1687(4) 0.7449(7) 0.074(2) Uani 1 1 d . . . . .
H22A H 0.617861 0.123372 0.752652 0.089 Uiso 1 1 calc R . . . .
C23A C 0.6242(2) 0.9319(4) 0.8648(6) 0.0618(17) Uani 1 1 d . . . . .
C24A C 0.7023(3) 0.9098(6) 0.9741(11) 0.133(6) Uani 1 1 d . . . . .
H24D H 0.704657 0.979682 0.981377 0.199 Uiso 1 1 calc GR . . . .
H24E H 0.732381 0.882783 0.980834 0.199 Uiso 1 1 calc GR . . . .
H24F H 0.690572 0.882726 1.023308 0.199 Uiso 1 1 calc GR . . . .
C25A C 0.7448(2) 0.7073(5) 0.9318(8) 0.093(3) Uani 1 1 d . . . . .
H25D H 0.735072 0.683948 0.985098 0.140 Uiso 1 1 calc GR . . . .
H25E H 0.759253 0.770299 0.947788 0.140 Uiso 1 1 calc GR . . . .
H25F H 0.766672 0.661969 0.919581 0.140 Uiso 1 1 calc GR . . . .
C26A C 0.6798(2) 0.5194(4) 0.9484(5) 0.0571(15) Uani 1 1 d . . . . .
H26D H 0.659812 0.497541 0.984391 0.086 Uiso 1 1 calc GR . . . .
H26E H 0.701107 0.567376 0.985786 0.086 Uiso 1 1 calc GR . . . .
H26F H 0.696906 0.464599 0.935269 0.086 Uiso 1 1 calc GR . . . .
C27A C 0.59012(17) 0.5298(4) 0.6909(4) 0.0449(11) Uani 1 1 d . . . . .
H27D H 0.608160 0.551080 0.650443 0.067 Uiso 1 1 calc GR . . . .
H27E H 0.574080 0.584856 0.706830 0.067 Uiso 1 1 calc GR . . . .
H27F H 0.567963 0.481632 0.656792 0.067 Uiso 1 1 calc GR . . . .
C28A C 0.6462(2) 0.2507(5) 0.8849(6) 0.0623(17) Uani 1 1 d . . . . .
H28D H 0.668739 0.203665 0.879097 0.093 Uiso 1 1 calc GR . . . .
H28E H 0.630551 0.226270 0.928766 0.093 Uiso 1 1 calc GR . . . .
H28F H 0.661450 0.311266 0.909562 0.093 Uiso 1 1 calc GR . . . .
C29A C 0.6358(3) 0.3568(8) 0.5512(6) 0.083(2) Uani 1 1 d . . . . .
H29D H 0.644281 0.422943 0.571829 0.124 Uiso 1 1 calc GR . . . .
H29E H 0.616839 0.356791 0.484244 0.124 Uiso 1 1 calc GR . . . .
H29F H 0.663321 0.318968 0.557867 0.124 Uiso 1 1 calc GR . . . .
C30A C 0.5655(5) 0.2093(11) 0.4723(9) 0.127(5) Uani 1 1 d . . . . .
H30D H 0.538162 0.248941 0.461022 0.191 Uiso 1 1 calc GR . . . .
H30E H 0.556646 0.143082 0.452481 0.191 Uiso 1 1 calc GR . . . .
H30F H 0.584390 0.234645 0.435258 0.191 Uiso 1 1 calc GR . . . .
C31A C 0.7232(2) 0.5697(6) 0.6442(6) 0.0706(19) Uani 1 1 d . . . . .
H31D H 0.737913 0.616862 0.613984 0.106 Uiso 1 1 calc GR . . . .
H31E H 0.691426 0.588116 0.633374 0.106 Uiso 1 1 calc GR . . . .
H31F H 0.724411 0.506200 0.616447 0.106 Uiso 1 1 calc GR . . . .
O1S O 0.8027(3) 0.3978(8) 0.6897(10) 0.160(4) Uani 1 1 d . U . . .
H1SA H 0.807881 0.344346 0.664124 0.240 Uiso 1 1 d R . . . .
H1SB H 0.823950 0.436506 0.684694 0.240 Uiso 1 1 d R . . . .
O2S O 0.2586(3) 0.6776(6) 0.7877(9) 0.137(4) Uani 1 1 d . U . . .
H2SA H 0.237288 0.711550 0.799088 0.206 Uiso 1 1 d R . . . .
H2SB H 0.254688 0.619970 0.806518 0.206 Uiso 1 1 d R . . . .

loop_
_atom_site_aniso_label
_atom_site_aniso_U_11
_atom_site_aniso_U_22
_atom_site_aniso_U_33
_atom_site_aniso_U_23
_atom_site_aniso_U_13
_atom_site_aniso_U_12
O1 0.044(3) 0.045(3) 0.222(8) -0.033(4) 0.038(4) -0.004(2)
O2 0.052(3) 0.086(4) 0.113(4) -0.006(3) 0.035(3) 0.019(3)
O3 0.054(3) 0.056(3) 0.182(6) 0.010(3) 0.077(4) 0.012(2)
O4 0.035(2) 0.072(3) 0.102(4) -0.017(3) 0.013(2) -0.001(2)
O5 0.0267(17) 0.054(2) 0.088(3) -0.001(2) 0.0182(18) 0.0073(16)
O6 0.033(2) 0.039(2) 0.199(7) -0.011(3) 0.031(3) -0.0020(18)
C1 0.027(2) 0.055(3) 0.088(4) -0.027(3) 0.025(2) -0.012(2)
C2 0.032(3) 0.056(4) 0.124(6) -0.034(4) 0.037(3) -0.014(3)
C3 0.037(3) 0.048(4) 0.143(7) -0.028(4) 0.043(4) -0.009(3)
C4 0.040(3) 0.039(3) 0.125(5) -0.012(3) 0.045(3) -0.003(2)
C5 0.026(2) 0.038(3) 0.093(4) -0.018(3) 0.032(2) -0.005(2)
C6 0.030(2) 0.042(3) 0.082(4) -0.002(3) 0.019(2) 0.004(2)
C7 0.026(2) 0.040(3) 0.079(3) -0.007(2) 0.016(2) -0.003(2)
C8 0.023(2) 0.041(3) 0.061(3) -0.011(2) 0.0137(19) -0.0001(19)
C9 0.024(2) 0.045(3) 0.063(3) -0.014(2) 0.017(2) 0.001(2)
C10 0.024(2) 0.047(3) 0.078(3) -0.013(3) 0.027(2) 0.000(2)
C11 0.021(2) 0.053(3) 0.089(4) -0.013(3) 0.022(2) 0.001(2)
C12 0.023(2) 0.052(3) 0.062(3) -0.012(2) 0.011(2) 0.004(2)
C13 0.029(2) 0.043(3) 0.065(3) -0.005(2) 0.015(2) 0.001(2)
C14 0.021(2) 0.039(3) 0.069(3) -0.010(2) 0.013(2) 0.0001(19)
C15 0.020(2) 0.034(3) 0.104(4) -0.008(3) 0.011(2) -0.0009(19)
C16 0.023(2) 0.033(3) 0.129(6) -0.005(3) 0.019(3) -0.001(2)
C17 0.024(2) 0.036(3) 0.105(5) 0.003(3) 0.017(3) 0.003(2)
C18 0.028(2) 0.049(3) 0.085(4) 0.000(3) 0.024(2) 0.006(2)
C19 0.046(3) 0.078(5) 0.091(5) 0.024(4) 0.029(3) 0.002(3)
C20 0.060(4) 0.102(7) 0.132(7) 0.048(6) 0.043(5) 0.013(5)
C21 0.057(4) 0.059(4) 0.154(8) 0.032(5) 0.051(5) 0.002(3)
C22 0.028(3) 0.033(3) 0.168(8) 0.004(4) 0.029(4) 0.004(2)
C23 0.039(3) 0.043(3) 0.124(6) -0.025(4) 0.046(4) -0.010(3)
C24 0.056(4) 0.055(4) 0.138(7) 0.000(4) 0.060(4) 0.003(3)
C25 0.041(3) 0.050(3) 0.079(4) -0.008(3) 0.034(3) 0.004(2)
C26 0.041(3) 0.050(3) 0.068(3) -0.016(3) 0.016(2) 0.001(2)
C27 0.047(3) 0.049(3) 0.089(4) -0.007(3) 0.041(3) -0.001(3)
C28 0.043(3) 0.046(3) 0.104(5) -0.023(3) 0.012(3) -0.004(3)
C29 0.067(5) 0.127(8) 0.080(5) 0.021(5) 0.012(4) -0.020(5)
C30 0.107(9) 0.178(15) 0.151(11) 0.076(10) 0.055(8) -0.017(9)
C31 0.081(5) 0.067(5) 0.103(6) -0.022(4) 0.040(4) -0.011(4)
O1A 0.067(3) 0.031(2) 0.295(11) 0.008(4) 0.088(5) -0.004(2)
O2A 0.055(3) 0.086(4) 0.142(5) -0.040(4) 0.035(3) 0.003(3)
O3A 0.028(2) 0.068(3) 0.213(7) -0.054(4) 0.003(3) 0.014(2)
O4A 0.0337(19) 0.052(2) 0.092(3) 0.012(2) 0.0273(19) -0.0014(17)
O5A 0.036(2) 0.049(2) 0.124(4) 0.009(2) 0.044(2) 0.0099(18)
O6A 0.049(3) 0.035(2) 0.206(7) -0.007(3) 0.076(4) -0.0072(19)
C1A 0.035(3) 0.039(3) 0.202(10) 0.039(5) 0.055(4) 0.010(3)
C2A 0.042(4) 0.039(4) 0.291(15) 0.037(6) 0.075(6) 0.008(3)
C3A 0.037(3) 0.031(3) 0.228(11) 0.019(5) 0.054(5) 0.006(3)
C4A 0.027(3) 0.033(3) 0.152(7) -0.014(4) 0.009(3) -0.006(2)
C5A 0.022(2) 0.030(3) 0.106(5) 0.001(3) 0.007(2) -0.0013(19)
C6A 0.034(3) 0.041(3) 0.088(4) -0.007(3) 0.008(3) -0.001(2)
C7A 0.033(2) 0.035(3) 0.065(3) -0.002(2) 0.017(2) -0.001(2)
C8A 0.026(2) 0.029(2) 0.057(3) 0.0036(19) 0.0122(19) -0.0006(18)
C9A 0.020(2) 0.031(2) 0.086(4) 0.010(2) 0.016(2) 0.0039(18)
C10A 0.017(2) 0.035(3) 0.127(5) 0.011(3) 0.016(3) 0.000(2)
C11A 0.022(2) 0.044(3) 0.092(4) 0.017(3) 0.025(2) 0.005(2)
C12A 0.026(2) 0.037(3) 0.077(3) 0.007(2) 0.026(2) 0.007(2)
C13A 0.028(2) 0.033(2) 0.071(3) -0.002(2) 0.025(2) 0.000(2)
C14A 0.023(2) 0.029(2) 0.062(3) 0.001(2) 0.0184(19) 0.0036(18)
C15A 0.034(2) 0.030(2) 0.073(3) -0.006(2) 0.030(2) -0.0024(19)
C16A 0.029(2) 0.030(2) 0.103(4) -0.013(3) 0.036(3) -0.002(2)
C17A 0.035(3) 0.029(3) 0.109(5) -0.014(3) 0.042(3) 0.000(2)
C18A 0.029(2) 0.035(3) 0.086(4) -0.012(2) 0.028(2) -0.003(2)
C19A 0.044(3) 0.070(4) 0.092(4) -0.037(4) 0.032(3) -0.010(3)
C20A 0.067(5) 0.084(6) 0.146(8) -0.066(6) 0.061(5) -0.030(4)
C21A 0.050(4) 0.077(5) 0.164(9) -0.072(6) 0.051(5) -0.027(4)
C22A 0.047(3) 0.031(3) 0.165(8) -0.021(4) 0.063(5) -0.008(3)
C23A 0.032(3) 0.035(3) 0.117(5) 0.007(3) 0.020(3) -0.005(2)
C24A 0.066(5) 0.050(4) 0.223(13) -0.047(6) -0.041(7) -0.006(4)
C25A 0.023(3) 0.046(4) 0.182(9) -0.010(5) -0.011(4) -0.003(2)
C26A 0.049(3) 0.039(3) 0.071(3) 0.005(3) -0.001(3) 0.003(2)
C27A 0.031(2) 0.044(3) 0.059(3) -0.005(2) 0.012(2) 0.003(2)
C28A 0.049(3) 0.037(3) 0.113(5) 0.011(3) 0.042(4) -0.001(2)
C29A 0.078(5) 0.096(6) 0.087(5) -0.020(4) 0.045(4) -0.005(5)
C30A 0.117(8) 0.139(10) 0.148(9) -0.084(9) 0.073(8) -0.071(8)
C31A 0.045(3) 0.071(4) 0.104(5) 0.002(4) 0.035(3) -0.008(3)
O1S 0.084(5) 0.106(6) 0.304(14) -0.038(7) 0.079(7) 0.006(4)
O2S 0.114(5) 0.075(4) 0.268(11) 0.029(5) 0.126(7) 0.013(4)

_geom_special_details            
;
 All esds (except the esd in the dihedral angle between two l.s. planes)
 are estimated using the full covariance matrix.  The cell esds are taken
 into account individually in the estimation of esds in distances, angles
 and torsion angles; correlations between esds in cell parameters are only
 used when they are defined by crystal symmetry.  An approximate (isotropic)
 treatment of cell esds is used for estimating esds involving l.s. planes.
;
loop_
_geom_bond_atom_site_label_1
_geom_bond_atom_site_label_2
_geom_bond_distance
_geom_bond_site_symmetry_2
_geom_bond_publ_flag
O1 H1 0.8400 . ?
O1 C3 1.436(9) . ?
O2 C23 1.165(10) . ?
O3 H3 0.8400 . ?
O3 C23 1.349(10) . ?
O4 C11 1.392(7) . ?
O4 C31 1.369(11) . ?
O5 H5 0.8400 . ?
O5 C12 1.374(6) . ?
O6 H6 0.8400 . ?
O6 C22 1.439(9) . ?
C1 H1A 0.9900 . ?
C1 H1B 0.9900 . ?
C1 C2 1.542(10) . ?
C1 C10 1.553(8) . ?
C2 H2A 0.9900 . ?
C2 H2B 0.9900 . ?
C2 C3 1.533(9) . ?
C3 H3A 1.0000 . ?
C3 C4 1.526(11) . ?
C4 C5 1.567(8) . ?
C4 C23 1.538(8) . ?
C4 C24 1.548(12) . ?
C5 H5A 1.0000 . ?
C5 C6 1.529(8) . ?
C5 C10 1.552(7) . ?
C6 H6A 0.9900 . ?
C6 H6B 0.9900 . ?
C6 C7 1.518(8) . ?
C7 H7A 0.9900 . ?
C7 H7B 0.9900 . ?
C7 C8 1.547(7) . ?
C8 C9 1.570(7) . ?
C8 C14 1.566(8) . ?
C8 C26 1.562(7) . ?
C9 H9 1.0000 . ?
C9 C10 1.570(8) . ?
C9 C11 1.553(7) . ?
C10 C25 1.539(7) . ?
C11 H11 1.0000 . ?
C11 C12 1.507(9) . ?
C12 C13 1.345(7) . ?
C13 C14 1.542(7) . ?
C13 C18 1.508(8) . ?
C14 C15 1.559(7) . ?
C14 C27 1.546(8) . ?
C15 H15A 0.9900 . ?
C15 H15B 0.9900 . ?
C15 C16 1.533(9) . ?
C16 H16A 0.9900 . ?
C16 H16B 0.9900 . ?
C16 C17 1.537(7) . ?
C17 C18 1.551(8) . ?
C17 C22 1.537(9) . ?
C17 C28 1.530(11) . ?
C18 H18 1.0000 . ?
C18 C19 1.587(10) . ?
C19 H19 1.0000 . ?
C19 C20 1.543(13) . ?
C19 C29 1.542(12) . ?
C20 H20 1.0000 . ?
C20 C21 1.496(15) . ?
C20 C30 1.529(17) . ?
C21 H21A 0.9900 . ?
C21 H21B 0.9900 . ?
C21 C22 1.514(14) . ?
C22 H22 1.0000 . ?
C24 H24A 0.9800 . ?
C24 H24B 0.9800 . ?
C24 H24C 0.9800 . ?
C25 H25A 0.9800 . ?
C25 H25B 0.9800 . ?
C25 H25C 0.9800 . ?
C26 H26A 0.9800 . ?
C26 H26B 0.9800 . ?
C26 H26C 0.9800 . ?
C27 H27A 0.9800 . ?
C27 H27B 0.9800 . ?
C27 H27C 0.9800 . ?
C28 H28A 0.9800 . ?
C28 H28B 0.9800 . ?
C28 H28C 0.9800 . ?
C29 H29A 0.9800 . ?
C29 H29B 0.9800 . ?
C29 H29C 0.9800 . ?
C30 H30A 0.9800 . ?
C30 H30B 0.9800 . ?
C30 H30C 0.9800 . ?
C31 H31A 0.9800 . ?
C31 H31B 0.9800 . ?
C31 H31C 0.9800 . ?
O1A H1AA 0.8400 . ?
O1A C3A 1.448(9) . ?
O2A C23A 1.140(9) . ?
O3A H3AA 0.8400 . ?
O3A C23A 1.326(10) . ?
O4A C11A 1.425(7) . ?
O4A C31A 1.361(9) . ?
O5A H5AA 0.8400 . ?
O5A C12A 1.375(6) . ?
O6A H6AA 0.8400 . ?
O6A C22A 1.450(9) . ?
C1A H1AB 0.9900 . ?
C1A H1AC 0.9900 . ?
C1A C2A 1.548(12) . ?
C1A C10A 1.520(11) . ?
C2A H2AA 0.9900 . ?
C2A H2AB 0.9900 . ?
C2A C3A 1.517(10) . ?
C3A H3AB 1.0000 . ?
C3A C4A 1.517(14) . ?
C4A C5A 1.568(8) . ?
C4A C23A 1.526(9) . ?
C4A C24A 1.508(14) . ?
C5A H5AB 1.0000 . ?
C5A C6A 1.520(10) . ?
C5A C10A 1.558(8) . ?
C6A H6AB 0.9900 . ?
C6A H6AC 0.9900 . ?
C6A C7A 1.506(8) . ?
C7A H7AA 0.9900 . ?
C7A H7AB 0.9900 . ?
C7A C8A 1.535(7) . ?
C8A C9A 1.553(7) . ?
C8A C14A 1.582(7) . ?
C8A C26A 1.551(7) . ?
C9A H9A 1.0000 . ?
C9A C10A 1.586(8) . ?
C9A C11A 1.538(7) . ?
C10A C25A 1.557(10) . ?
C11A H11A 1.0000 . ?
C11A C12A 1.517(8) . ?
C12A C13A 1.336(7) . ?
C13A C14A 1.537(6) . ?
C13A C18A 1.535(7) . ?
C14A C15A 1.555(6) . ?
C14A C27A 1.544(7) . ?
C15A H15C 0.9900 . ?
C15A H15D 0.9900 . ?
C15A C16A 1.526(7) . ?
C16A H16C 0.9900 . ?
C16A H16D 0.9900 . ?
C16A C17A 1.535(6) . ?
C17A C18A 1.557(8) . ?
C17A C22A 1.564(8) . ?
C17A C28A 1.515(11) . ?
C18A H18A 1.0000 . ?
C18A C19A 1.562(10) . ?
C19A H19A 1.0000 . ?
C19A C20A 1.536(10) . ?
C19A C29A 1.535(11) . ?
C20A H20A 1.0000 . ?
C20A C21A 1.540(14) . ?
C20A C30A 1.539(18) . ?
C21A H21C 0.9900 . ?
C21A H21D 0.9900 . ?
C21A C22A 1.507(15) . ?
C22A H22A 1.0000 . ?
C24A H24D 0.9800 . ?
C24A H24E 0.9800 . ?
C24A H24F 0.9800 . ?
C25A H25D 0.9800 . ?
C25A H25E 0.9800 . ?
C25A H25F 0.9800 . ?
C26A H26D 0.9800 . ?
C26A H26E 0.9800 . ?
C26A H26F 0.9800 . ?
C27A H27D 0.9800 . ?
C27A H27E 0.9800 . ?
C27A H27F 0.9800 . ?
C28A H28D 0.9800 . ?
C28A H28E 0.9800 . ?
C28A H28F 0.9800 . ?
C29A H29D 0.9800 . ?
C29A H29E 0.9800 . ?
C29A H29F 0.9800 . ?
C30A H30D 0.9800 . ?
C30A H30E 0.9800 . ?
C30A H30F 0.9800 . ?
C31A H31D 0.9800 . ?
C31A H31E 0.9800 . ?
C31A H31F 0.9800 . ?
O1S H1SA 0.8706 . ?
O1S H1SB 0.8698 . ?
O2S H2SA 0.8697 . ?
O2S H2SB 0.8701 . ?

loop_
_geom_angle_atom_site_label_1
_geom_angle_atom_site_label_2
_geom_angle_atom_site_label_3
_geom_angle
_geom_angle_site_symmetry_1
_geom_angle_site_symmetry_3
_geom_angle_publ_flag
C3 O1 H1 109.5 . . ?
C23 O3 H3 109.5 . . ?
C31 O4 C11 111.4(6) . . ?
C12 O5 H5 109.5 . . ?
C22 O6 H6 109.5 . . ?
H1A C1 H1B 107.8 . . ?
C2 C1 H1A 109.1 . . ?
C2 C1 H1B 109.1 . . ?
C2 C1 C10 112.5(6) . . ?
C10 C1 H1A 109.1 . . ?
C10 C1 H1B 109.1 . . ?
C1 C2 H2A 109.0 . . ?
C1 C2 H2B 109.0 . . ?
H2A C2 H2B 107.8 . . ?
C3 C2 C1 112.8(5) . . ?
C3 C2 H2A 109.0 . . ?
C3 C2 H2B 109.0 . . ?
O1 C3 C2 110.8(5) . . ?
O1 C3 H3A 107.7 . . ?
O1 C3 C4 111.7(8) . . ?
C2 C3 H3A 107.7 . . ?
C4 C3 C2 111.1(5) . . ?
C4 C3 H3A 107.7 . . ?
C3 C4 C5 108.1(6) . . ?
C3 C4 C23 107.8(5) . . ?
C3 C4 C24 112.7(6) . . ?
C23 C4 C5 107.2(5) . . ?
C23 C4 C24 106.4(6) . . ?
C24 C4 C5 114.3(6) . . ?
C4 C5 H5A 104.8 . . ?
C6 C5 C4 111.5(6) . . ?
C6 C5 H5A 104.8 . . ?
C6 C5 C10 111.6(4) . . ?
C10 C5 C4 117.9(4) . . ?
C10 C5 H5A 104.8 . . ?
C5 C6 H6A 110.1 . . ?
C5 C6 H6B 110.1 . . ?
H6A C6 H6B 108.4 . . ?
C7 C6 C5 108.2(5) . . ?
C7 C6 H6A 110.1 . . ?
C7 C6 H6B 110.1 . . ?
C6 C7 H7A 108.9 . . ?
C6 C7 H7B 108.9 . . ?
C6 C7 C8 113.3(4) . . ?
H7A C7 H7B 107.7 . . ?
C8 C7 H7A 108.9 . . ?
C8 C7 H7B 108.9 . . ?
C7 C8 C9 111.8(4) . . ?
C7 C8 C14 110.1(4) . . ?
C7 C8 C26 105.8(5) . . ?
C14 C8 C9 107.6(4) . . ?
C26 C8 C9 110.2(4) . . ?
C26 C8 C14 111.4(4) . . ?
C8 C9 H9 105.7 . . ?
C8 C9 C10 117.7(5) . . ?
C10 C9 H9 105.7 . . ?
C11 C9 C8 105.7(4) . . ?
C11 C9 H9 105.7 . . ?
C11 C9 C10 115.3(4) . . ?
C1 C10 C9 108.9(5) . . ?
C5 C10 C1 106.1(4) . . ?
C5 C10 C9 106.5(4) . . ?
C25 C10 C1 108.0(4) . . ?
C25 C10 C5 113.6(5) . . ?
C25 C10 C9 113.4(5) . . ?
O4 C11 C9 115.2(5) . . ?
O4 C11 H11 104.6 . . ?
O4 C11 C12 112.8(6) . . ?
C9 C11 H11 104.6 . . ?
C12 C11 C9 113.6(4) . . ?
C12 C11 H11 104.6 . . ?
O5 C12 C11 112.4(4) . . ?
C13 C12 O5 120.9(5) . . ?
C13 C12 C11 126.7(5) . . ?
C12 C13 C14 118.2(5) . . ?
C12 C13 C18 121.4(5) . . ?
C18 C13 C14 120.3(4) . . ?
C13 C14 C8 110.3(4) . . ?
C13 C14 C15 110.5(4) . . ?
C13 C14 C27 108.8(5) . . ?
C15 C14 C8 108.1(5) . . ?
C27 C14 C8 112.2(4) . . ?
C27 C14 C15 107.0(5) . . ?
C14 C15 H15A 108.6 . . ?
C14 C15 H15B 108.6 . . ?
H15A C15 H15B 107.6 . . ?
C16 C15 C14 114.6(5) . . ?
C16 C15 H15A 108.6 . . ?
C16 C15 H15B 108.6 . . ?
C15 C16 H16A 109.2 . . ?
C15 C16 H16B 109.2 . . ?
C15 C16 C17 112.0(5) . . ?
H16A C16 H16B 107.9 . . ?
C17 C16 H16A 109.2 . . ?
C17 C16 H16B 109.2 . . ?
C16 C17 C18 109.5(5) . . ?
C16 C17 C22 110.3(5) . . ?
C22 C17 C18 109.5(6) . . ?
C28 C17 C16 110.8(6) . . ?
C28 C17 C18 108.8(5) . . ?
C28 C17 C22 108.0(6) . . ?
C13 C18 C17 110.7(5) . . ?
C13 C18 H18 106.4 . . ?
C13 C18 C19 113.0(5) . . ?
C17 C18 H18 106.4 . . ?
C17 C18 C19 113.4(5) . . ?
C19 C18 H18 106.4 . . ?
C18 C19 H19 107.7 . . ?
C20 C19 C18 110.7(7) . . ?
C20 C19 H19 107.7 . . ?
C29 C19 C18 109.6(6) . . ?
C29 C19 H19 107.7 . . ?
C29 C19 C20 113.4(7) . . ?
C19 C20 H20 108.4 . . ?
C21 C20 C19 110.0(7) . . ?
C21 C20 H20 108.4 . . ?
C21 C20 C30 111.0(8) . . ?
C30 C20 C19 110.6(11) . . ?
C30 C20 H20 108.4 . . ?
C20 C21 H21A 109.4 . . ?
C20 C21 H21B 109.4 . . ?
C20 C21 C22 111.3(6) . . ?
H21A C21 H21B 108.0 . . ?
C22 C21 H21A 109.4 . . ?
C22 C21 H21B 109.4 . . ?
O6 C22 C17 110.5(6) . . ?
O6 C22 C21 108.5(6) . . ?
O6 C22 H22 107.5 . . ?
C17 C22 H22 107.5 . . ?
C21 C22 C17 114.9(7) . . ?
C21 C22 H22 107.5 . . ?
O2 C23 O3 121.8(6) . . ?
O2 C23 C4 124.8(7) . . ?
O3 C23 C4 113.1(7) . . ?
C4 C24 H24A 109.5 . . ?
C4 C24 H24B 109.5 . . ?
C4 C24 H24C 109.5 . . ?
H24A C24 H24B 109.5 . . ?
H24A C24 H24C 109.5 . . ?
H24B C24 H24C 109.5 . . ?
C10 C25 H25A 109.5 . . ?
C10 C25 H25B 109.5 . . ?
C10 C25 H25C 109.5 . . ?
H25A C25 H25B 109.5 . . ?
H25A C25 H25C 109.5 . . ?
H25B C25 H25C 109.5 . . ?
C8 C26 H26A 109.5 . . ?
C8 C26 H26B 109.5 . . ?
C8 C26 H26C 109.5 . . ?
H26A C26 H26B 109.5 . . ?
H26A C26 H26C 109.5 . . ?
H26B C26 H26C 109.5 . . ?
C14 C27 H27A 109.5 . . ?
C14 C27 H27B 109.5 . . ?
C14 C27 H27C 109.5 . . ?
H27A C27 H27B 109.5 . . ?
H27A C27 H27C 109.5 . . ?
H27B C27 H27C 109.5 . . ?
C17 C28 H28A 109.5 . . ?
C17 C28 H28B 109.5 . . ?
C17 C28 H28C 109.5 . . ?
H28A C28 H28B 109.5 . . ?
H28A C28 H28C 109.5 . . ?
H28B C28 H28C 109.5 . . ?
C19 C29 H29A 109.5 . . ?
C19 C29 H29B 109.5 . . ?
C19 C29 H29C 109.5 . . ?
H29A C29 H29B 109.5 . . ?
H29A C29 H29C 109.5 . . ?
H29B C29 H29C 109.5 . . ?
C20 C30 H30A 109.5 . . ?
C20 C30 H30B 109.5 . . ?
C20 C30 H30C 109.5 . . ?
H30A C30 H30B 109.5 . . ?
H30A C30 H30C 109.5 . . ?
H30B C30 H30C 109.5 . . ?
O4 C31 H31A 109.5 . . ?
O4 C31 H31B 109.5 . . ?
O4 C31 H31C 109.5 . . ?
H31A C31 H31B 109.5 . . ?
H31A C31 H31C 109.5 . . ?
H31B C31 H31C 109.5 . . ?
C3A O1A H1AA 109.5 . . ?
C23A O3A H3AA 109.5 . . ?
C31A O4A C11A 113.7(5) . . ?
C12A O5A H5AA 109.5 . . ?
C22A O6A H6AA 109.5 . . ?
H1AB C1A H1AC 107.8 . . ?
C2A C1A H1AB 109.1 . . ?
C2A C1A H1AC 109.1 . . ?
C10A C1A H1AB 109.1 . . ?
C10A C1A H1AC 109.1 . . ?
C10A C1A C2A 112.6(9) . . ?
C1A C2A H2AA 109.3 . . ?
C1A C2A H2AB 109.3 . . ?
H2AA C2A H2AB 107.9 . . ?
C3A C2A C1A 111.8(6) . . ?
C3A C2A H2AA 109.3 . . ?
C3A C2A H2AB 109.3 . . ?
O1A C3A C2A 110.1(5) . . ?
O1A C3A H3AB 107.7 . . ?
O1A C3A C4A 110.9(9) . . ?
C2A C3A H3AB 107.7 . . ?
C4A C3A C2A 112.6(7) . . ?
C4A C3A H3AB 107.7 . . ?
C3A C4A C5A 107.6(7) . . ?
C3A C4A C23A 105.8(6) . . ?
C23A C4A C5A 108.3(5) . . ?
C24A C4A C3A 110.3(8) . . ?
C24A C4A C5A 115.2(7) . . ?
C24A C4A C23A 109.3(8) . . ?
C4A C5A H5AB 104.7 . . ?
C6A C5A C4A 111.6(6) . . ?
C6A C5A H5AB 104.7 . . ?
C6A C5A C10A 111.8(5) . . ?
C10A C5A C4A 117.9(5) . . ?
C10A C5A H5AB 104.7 . . ?
C5A C6A H6AB 110.2 . . ?
C5A C6A H6AC 110.2 . . ?
H6AB C6A H6AC 108.5 . . ?
C7A C6A C5A 107.7(5) . . ?
C7A C6A H6AB 110.2 . . ?
C7A C6A H6AC 110.2 . . ?
C6A C7A H7AA 108.8 . . ?
C6A C7A H7AB 108.8 . . ?
C6A C7A C8A 113.6(4) . . ?
H7AA C7A H7AB 107.7 . . ?
C8A C7A H7AA 108.8 . . ?
C8A C7A H7AB 108.8 . . ?
C7A C8A C9A 111.8(4) . . ?
C7A C8A C14A 109.6(4) . . ?
C7A C8A C26A 106.0(5) . . ?
C9A C8A C14A 108.4(4) . . ?
C9A C8A C26A 110.2(4) . . ?
C26A C8A C14A 110.9(4) . . ?
C8A C9A H9A 105.5 . . ?
C8A C9A C10A 117.9(5) . . ?
C10A C9A H9A 105.5 . . ?
C11A C9A C8A 106.1(4) . . ?
C11A C9A H9A 105.5 . . ?
C11A C9A C10A 115.3(4) . . ?
C1A C10A C5A 106.5(5) . . ?
C1A C10A C9A 109.7(7) . . ?
C1A C10A C25A 108.2(6) . . ?
C5A C10A C9A 105.8(4) . . ?
C25A C10A C5A 114.4(7) . . ?
C25A C10A C9A 112.0(5) . . ?
O4A C11A C9A 114.4(5) . . ?
O4A C11A H11A 105.7 . . ?
O4A C11A C12A 110.8(5) . . ?
C9A C11A H11A 105.7 . . ?
C12A C11A C9A 113.6(4) . . ?
C12A C11A H11A 105.7 . . ?
O5A C12A C11A 113.3(4) . . ?
C13A C12A O5A 120.8(5) . . ?
C13A C12A C11A 125.9(5) . . ?
C12A C13A C14A 119.6(5) . . ?
C12A C13A C18A 120.2(4) . . ?
C18A C13A C14A 120.2(4) . . ?
C13A C14A C8A 109.7(4) . . ?
C13A C14A C15A 110.5(4) . . ?
C13A C14A C27A 108.2(4) . . ?
C15A C14A C8A 108.8(4) . . ?
C27A C14A C8A 111.8(4) . . ?
C27A C14A C15A 107.8(4) . . ?
C14A C15A H15C 108.5 . . ?
C14A C15A H15D 108.5 . . ?
H15C C15A H15D 107.5 . . ?
C16A C15A C14A 115.3(4) . . ?
C16A C15A H15C 108.5 . . ?
C16A C15A H15D 108.5 . . ?
C15A C16A H16C 109.3 . . ?
C15A C16A H16D 109.3 . . ?
C15A C16A C17A 111.5(4) . . ?
H16C C16A H16D 108.0 . . ?
C17A C16A H16C 109.3 . . ?
C17A C16A H16D 109.3 . . ?
C16A C17A C18A 109.1(5) . . ?
C16A C17A C22A 110.1(4) . . ?
C18A C17A C22A 108.3(5) . . ?
C28A C17A C16A 112.2(5) . . ?
C28A C17A C18A 108.5(5) . . ?
C28A C17A C22A 108.6(6) . . ?
C13A C18A C17A 110.0(4) . . ?
C13A C18A H18A 106.7 . . ?
C13A C18A C19A 111.7(5) . . ?
C17A C18A H18A 106.7 . . ?
C17A C18A C19A 114.6(5) . . ?
C19A C18A H18A 106.7 . . ?
C18A C19A H19A 107.4 . . ?
C20A C19A C18A 111.1(7) . . ?
C20A C19A H19A 107.4 . . ?
C29A C19A C18A 112.2(6) . . ?
C29A C19A H19A 107.4 . . ?
C29A C19A C20A 111.2(6) . . ?
C19A C20A H20A 107.9 . . ?
C19A C20A C21A 109.5(6) . . ?
C19A C20A C30A 111.7(10) . . ?
C21A C20A H20A 107.9 . . ?
C21A C20A C30A 111.7(7) . . ?
C30A C20A H20A 107.9 . . ?
C20A C21A H21C 109.3 . . ?
C20A C21A H21D 109.3 . . ?
H21C C21A H21D 108.0 . . ?
C22A C21A C20A 111.6(6) . . ?
C22A C21A H21C 109.3 . . ?
C22A C21A H21D 109.3 . . ?
O6A C22A C17A 107.8(6) . . ?
O6A C22A C21A 110.2(6) . . ?
O6A C22A H22A 107.9 . . ?
C17A C22A H22A 107.9 . . ?
C21A C22A C17A 115.0(7) . . ?
C21A C22A H22A 107.9 . . ?
O2A C23A O3A 122.7(6) . . ?
O2A C23A C4A 122.9(7) . . ?
O3A C23A C4A 113.9(7) . . ?
C4A C24A H24D 109.5 . . ?
C4A C24A H24E 109.5 . . ?
C4A C24A H24F 109.5 . . ?
H24D C24A H24E 109.5 . . ?
H24D C24A H24F 109.5 . . ?
H24E C24A H24F 109.5 . . ?
C10A C25A H25D 109.5 . . ?
C10A C25A H25E 109.5 . . ?
C10A C25A H25F 109.5 . . ?
H25D C25A H25E 109.5 . . ?
H25D C25A H25F 109.5 . . ?
H25E C25A H25F 109.5 . . ?
C8A C26A H26D 109.5 . . ?
C8A C26A H26E 109.5 . . ?
C8A C26A H26F 109.5 . . ?
H26D C26A H26E 109.5 . . ?
H26D C26A H26F 109.5 . . ?
H26E C26A H26F 109.5 . . ?
C14A C27A H27D 109.5 . . ?
C14A C27A H27E 109.5 . . ?
C14A C27A H27F 109.5 . . ?
H27D C27A H27E 109.5 . . ?
H27D C27A H27F 109.5 . . ?
H27E C27A H27F 109.5 . . ?
C17A C28A H28D 109.5 . . ?
C17A C28A H28E 109.5 . . ?
C17A C28A H28F 109.5 . . ?
H28D C28A H28E 109.5 . . ?
H28D C28A H28F 109.5 . . ?
H28E C28A H28F 109.5 . . ?
C19A C29A H29D 109.5 . . ?
C19A C29A H29E 109.5 . . ?
C19A C29A H29F 109.5 . . ?
H29D C29A H29E 109.5 . . ?
H29D C29A H29F 109.5 . . ?
H29E C29A H29F 109.5 . . ?
C20A C30A H30D 109.5 . . ?
C20A C30A H30E 109.5 . . ?
C20A C30A H30F 109.5 . . ?
H30D C30A H30E 109.5 . . ?
H30D C30A H30F 109.5 . . ?
H30E C30A H30F 109.5 . . ?
O4A C31A H31D 109.5 . . ?
O4A C31A H31E 109.5 . . ?
O4A C31A H31F 109.5 . . ?
H31D C31A H31E 109.5 . . ?
H31D C31A H31F 109.5 . . ?
H31E C31A H31F 109.5 . . ?
H1SA O1S H1SB 104.5 . . ?
H2SA O2S H2SB 104.5 . . ?

loop_
_geom_hbond_atom_site_label_D
_geom_hbond_atom_site_label_H
_geom_hbond_atom_site_label_A
_geom_hbond_distance_DH
_geom_hbond_distance_HA
_geom_hbond_distance_DA
_geom_hbond_angle_DHA
_geom_hbond_site_symmetry_A
O5 H5 O2S 0.84 2.26 2.765(8) 118.6 .
O3A H3AA O6 0.84 1.80 2.590(7) 155.1 .
O1S H1SA O5 0.87 2.18 2.890(11) 139.0 3_545

_shelx_res_file                  
;
TITL mjl18275_0m_a.res in C2
    mjl18275_0m.res
    created by SHELXL-2016/6 at 13:45:12 on 22-Jun-2018
REM Old TITL mjl18275_0m in C2
REM SHELXT solution in C2
REM R1 0.272, Rweak 0.043, Alpha 0.017, Orientation as input
REM Flack x = 0.345 ( 0.056 ) from Parsons' quotients
REM Formula found by SHELXT: C65 O12
CELL 1.34139 30.922 13.9294 14.7361 90 107.917 90
ZERR 8 0.0006 0.0003 0.0003 0 0.001 0
LATT -7
SYMM -X,+Y,-Z
SFAC C H O
DISP C 0.0148 0.007 57.7477
DISP H -0 0 0.6481
DISP O 0.0412 0.025 193.9543
UNIT 248 416 56
EQIV $1 -0.5+X,-0.5+Y,+Z
EQIV $2 0.5+X,-0.5+Y,+Z
ISOR 0.01 0.02 O1S O2S

L.S. 8
PLAN  20
SIZE 0.02 0.1 0.15
TEMP -103.17
HTAB O5 O2S
HTAB O1 O1S_$1
HTAB O3A O6
HTAB O1S O5_$2
BOND $H
list 4
fmap 2
acta
REM <olex2.extras>
REM <HklSrc "%.\\mjl18275_0m.hkl">
REM </olex2.extras>

WGHT    0.185700    5.433700
EXTI    0.002916
FVAR       0.40904
O1    3    0.372492    0.041657    0.752602    11.00000    0.04375    0.04468 =
         0.22222   -0.03289    0.03769   -0.00395
AFIX 147
H1    2    0.396783    0.016872    0.786946    11.00000   -1.50000
AFIX   0
O2    3    0.480849    0.081197    0.885643    11.00000    0.05227    0.08589 =
         0.11338   -0.00560    0.03521    0.01861
O3    3    0.475990    0.167015    0.757745    11.00000    0.05367    0.05580 =
         0.18213    0.00988    0.07690    0.01210
AFIX 147
H3    2    0.496377    0.208777    0.776741    11.00000   -1.50000
AFIX   0
O4    3    0.306153    0.507890    0.689408    11.00000    0.03473    0.07233 =
         0.10246   -0.01660    0.01327   -0.00062
O5    3    0.327737    0.697119    0.706492    11.00000    0.02673    0.05384 =
         0.08754   -0.00107    0.01822    0.00735
AFIX 147
H5    2    0.302963    0.667160    0.691256    11.00000   -1.50000
AFIX   0
O6    3    0.510827    0.937705    0.798180    11.00000    0.03277    0.03880 =
         0.19886   -0.01138    0.03056   -0.00204
AFIX 147
H6    2    0.511010    0.936641    0.855291    11.00000   -1.50000
AFIX   0
C1    1    0.339682    0.305780    0.705736    11.00000    0.02678    0.05513 =
         0.08835   -0.02743    0.02459   -0.01203
AFIX  23
H1A   2    0.309841    0.337552    0.694320    11.00000   -1.20000
H1B   2    0.349171    0.314502    0.647936    11.00000   -1.20000
AFIX   0
C2    1    0.334509    0.197587    0.722143    11.00000    0.03231    0.05575 =
         0.12384   -0.03426    0.03740   -0.01384
AFIX  23
H2A   2    0.322682    0.189142    0.776894    11.00000   -1.20000
H2B   2    0.311956    0.170005    0.665087    11.00000   -1.20000
AFIX   0
C3    1    0.379357    0.142441    0.741801    11.00000    0.03735    0.04783 =
         0.14261   -0.02828    0.04293   -0.00925
AFIX  13
H3A   2    0.390313    0.150656    0.685107    11.00000   -1.20000
AFIX   0
C4    1    0.415609    0.183535    0.828282    11.00000    0.03958    0.03877 =
         0.12455   -0.01203    0.04494   -0.00318
C5    1    0.419097    0.294145    0.812454    11.00000    0.02643    0.03831 =
         0.09289   -0.01794    0.03219   -0.00494
AFIX  13
H5A   2    0.428359    0.299634    0.753347    11.00000   -1.20000
AFIX   0
C6    1    0.458246    0.339252    0.891046    11.00000    0.02972    0.04199 =
         0.08164   -0.00230    0.01866    0.00425
AFIX  23
H6A   2    0.448645    0.352131    0.948076    11.00000   -1.20000
H6B   2    0.484532    0.294909    0.909457    11.00000   -1.20000
AFIX   0
C7    1    0.471453    0.432423    0.853051    11.00000    0.02573    0.04044 =
         0.07916   -0.00721    0.01570   -0.00343
AFIX  23
H7A   2    0.482274    0.417830    0.797937    11.00000   -1.20000
H7B   2    0.496977    0.462040    0.903182    11.00000   -1.20000
AFIX   0
C8    1    0.431963    0.505456    0.821601    11.00000    0.02296    0.04130 =
         0.06052   -0.01147    0.01369   -0.00013
C9    1    0.386612    0.456764    0.760225    11.00000    0.02414    0.04544 =
         0.06324   -0.01356    0.01718    0.00062
AFIX  13
H9    2    0.389824    0.447941    0.695258    11.00000   -1.20000
AFIX   0
C10   1    0.375018    0.354775    0.791680    11.00000    0.02352    0.04684 =
         0.07802   -0.01330    0.02671    0.00014
C11   1    0.349013    0.533885    0.748556    11.00000    0.02133    0.05290 =
         0.08934   -0.01321    0.02166    0.00105
AFIX  13
H11   2    0.345294    0.539660    0.813387    11.00000   -1.20000
AFIX   0
C12   1    0.363093    0.632773    0.727145    11.00000    0.02331    0.05172 =
         0.06185   -0.01209    0.01067    0.00407
C13   1    0.405098    0.660800    0.729989    11.00000    0.02892    0.04261 =
         0.06550   -0.00543    0.01503    0.00057
C14   1    0.443838    0.586428    0.759415    11.00000    0.02064    0.03880 =
         0.06900   -0.00970    0.01282    0.00009
C15   1    0.488962    0.635033    0.819519    11.00000    0.02046    0.03424 =
         0.10417   -0.00801    0.01071   -0.00092
AFIX  23
H15A  2    0.488479    0.641537    0.886100    11.00000   -1.20000
H15B  2    0.514630    0.592274    0.820176    11.00000   -1.20000
AFIX   0
C16   1    0.497694    0.734141    0.783466    11.00000    0.02266    0.03340 =
         0.12916   -0.00498    0.01859   -0.00073
AFIX  23
H16A  2    0.502940    0.726970    0.720839    11.00000   -1.20000
H16B  2    0.525516    0.761952    0.828565    11.00000   -1.20000
AFIX   0
C17   1    0.457657    0.803057    0.773176    11.00000    0.02354    0.03601 =
         0.10457    0.00271    0.01721    0.00301
C18   1    0.414147    0.760801    0.701046    11.00000    0.02794    0.04878 =
         0.08542   -0.00009    0.02372    0.00555
AFIX  13
H18   2    0.388262    0.801475    0.705681    11.00000   -1.20000
AFIX   0
C19   1    0.414122    0.767188    0.593525    11.00000    0.04585    0.07750 =
         0.09109    0.02416    0.02913    0.00205
AFIX  13
H19   2    0.439191    0.725189    0.586825    11.00000   -1.20000
AFIX   0
C20   1    0.424185    0.870691    0.568508    11.00000    0.06010    0.10155 =
         0.13173    0.04769    0.04261    0.01293
AFIX  13
H20   2    0.399606    0.913587    0.576144    11.00000   -1.20000
AFIX   0
C21   1    0.468554    0.903894    0.635567    11.00000    0.05651    0.05858 =
         0.15414    0.03150    0.05069    0.00246
AFIX  23
H21A  2    0.474780    0.970143    0.618674    11.00000   -1.20000
H21B  2    0.493275    0.861997    0.628977    11.00000   -1.20000
AFIX   0
C22   1    0.467993    0.901727    0.737924    11.00000    0.02807    0.03315 =
         0.16829    0.00445    0.02851    0.00369
AFIX  13
H22   2    0.443796    0.947101    0.743078    11.00000   -1.20000
AFIX   0
C23   1    0.461507    0.139015    0.831106    11.00000    0.03937    0.04335 =
         0.12356   -0.02505    0.04595   -0.00995
C24   1    0.407557    0.156513    0.923729    11.00000    0.05642    0.05535 =
         0.13777   -0.00041    0.06015    0.00256
AFIX 137
H24A  2    0.412927    0.087640    0.935528    11.00000   -1.50000
H24B  2    0.376155    0.171822    0.920259    11.00000   -1.50000
H24C  2    0.428494    0.192974    0.975812    11.00000   -1.50000
AFIX   0
C25   1    0.355057    0.357618    0.875290    11.00000    0.04070    0.05033 =
         0.07867   -0.00836    0.03407    0.00401
AFIX 137
H25A  2    0.379787    0.363180    0.935492    11.00000   -1.50000
H25B  2    0.337950    0.298477    0.875688    11.00000   -1.50000
H25C  2    0.334724    0.413007    0.867930    11.00000   -1.50000
AFIX   0
C26   1    0.426156    0.546845    0.915670    11.00000    0.04064    0.04954 =
         0.06765   -0.01580    0.01630    0.00139
AFIX 137
H26A  2    0.406013    0.602840    0.900749    11.00000   -1.50000
H26B  2    0.455901    0.566032    0.958677    11.00000   -1.50000
H26C  2    0.412911    0.497634    0.946609    11.00000   -1.50000
AFIX   0
C27   1    0.452116    0.546149    0.668402    11.00000    0.04722    0.04874 =
         0.08894   -0.00694    0.04105   -0.00120
AFIX 137
H27A  2    0.423010    0.540006    0.617803    11.00000   -1.50000
H27B  2    0.466598    0.482965    0.682173    11.00000   -1.50000
H27C  2    0.471986    0.589943    0.647539    11.00000   -1.50000
AFIX   0
C28   1    0.449049    0.817425    0.869136    11.00000    0.04312    0.04563 =
         0.10357   -0.02259    0.01163   -0.00407
AFIX 137
H28A  2    0.421862    0.857068    0.860060    11.00000   -1.50000
H28B  2    0.475294    0.849534    0.913566    11.00000   -1.50000
H28C  2    0.444480    0.754875    0.895230    11.00000   -1.50000
AFIX   0
C29   1    0.368966    0.727045    0.527189    11.00000    0.06677    0.12694 =
         0.07971    0.02122    0.01167   -0.02024
AFIX 137
H29A  2    0.361722    0.666665    0.553433    11.00000   -1.50000
H29B  2    0.371899    0.715366    0.463764    11.00000   -1.50000
H29C  2    0.344580    0.773594    0.522215    11.00000   -1.50000
AFIX   0
C30   1    0.424303    0.876616    0.464980    11.00000    0.10711    0.17778 =
         0.15076    0.07613    0.05536   -0.01683
AFIX 137
H30A  2    0.445737    0.829419    0.454302    11.00000   -1.50000
H30B  2    0.433520    0.941213    0.452073    11.00000   -1.50000
H30C  2    0.393728    0.863012    0.422209    11.00000   -1.50000
AFIX   0
C31   1    0.304488    0.507917    0.595512    11.00000    0.08140    0.06716 =
         0.10348   -0.02167    0.04020   -0.01146
AFIX 137
H31A  2    0.273504    0.493079    0.555540    11.00000   -1.50000
H31B  2    0.325467    0.459359    0.585360    11.00000   -1.50000
H31C  2    0.313302    0.571334    0.578406    11.00000   -1.50000
AFIX   0

O1A   3    0.698096    1.029179    0.817789    11.00000    0.06664    0.03092 =
         0.29464    0.00773    0.08844   -0.00430
AFIX 147
H1AA  2    0.678104    1.055376    0.837175    11.00000   -1.50000
AFIX   0
O2A   3    0.619370    0.994047    0.910947    11.00000    0.05548    0.08569 =
         0.14209   -0.04018    0.03513    0.00255
O3A   3    0.591509    0.901165    0.789000    11.00000    0.02783    0.06756 =
         0.21255   -0.05419    0.00314    0.01413
AFIX 147
H3AA  2    0.567054    0.929014    0.786342    11.00000   -1.50000
AFIX   0
O4A   3    0.745227    0.566904    0.739542    11.00000    0.03368    0.05231 =
         0.09176    0.01154    0.02726   -0.00140
O5A   3    0.726457    0.375887    0.746705    11.00000    0.03576    0.04851 =
         0.12426    0.00858    0.04415    0.00995
AFIX 147
H5AA  2    0.712587    0.338834    0.702314    11.00000   -1.50000
AFIX   0
O6A   3    0.564330    0.132379    0.801091    11.00000    0.04879    0.03474 =
         0.20570   -0.00723    0.07560   -0.00716
AFIX 147
H6AA  2    0.545022    0.093555    0.768221    11.00000   -1.50000
AFIX   0
C1A   1    0.717554    0.767837    0.764573    11.00000    0.03502    0.03908 =
         0.20204    0.03888    0.05459    0.00975
AFIX  23
H1AB  2    0.693128    0.762491    0.702878    11.00000   -1.20000
H1AC  2    0.744972    0.736010    0.757540    11.00000   -1.20000
AFIX   0
C2A   1    0.728153    0.875261    0.787991    11.00000    0.04163    0.03865 =
         0.29081    0.03717    0.07540    0.00807
AFIX  23
H2AA  2    0.753850    0.880773    0.847637    11.00000   -1.20000
H2AB  2    0.737478    0.905417    0.736095    11.00000   -1.20000
AFIX   0
C3A   1    0.687372    0.928415    0.799616    11.00000    0.03738    0.03102 =
         0.22762    0.01922    0.05393    0.00554
AFIX  13
H3AB  2    0.662265    0.923517    0.737904    11.00000   -1.20000
AFIX   0
C4A   1    0.670354    0.885329    0.876855    11.00000    0.02746    0.03263 =
         0.15182   -0.01359    0.00881   -0.00573
C5A   1    0.662718    0.775263    0.855564    11.00000    0.02202    0.02993 =
         0.10627    0.00092    0.00692   -0.00127
AFIX  13
H5AB  2    0.638299    0.771975    0.792703    11.00000   -1.20000
AFIX   0
C6A   1    0.642358    0.726696    0.925337    11.00000    0.03394    0.04078 =
         0.08797   -0.00698    0.00777   -0.00054
AFIX  23
H6AB  2    0.666567    0.710782    0.985132    11.00000   -1.20000
H6AC  2    0.620269    0.770023    0.940927    11.00000   -1.20000
AFIX   0
C7A   1    0.618924    0.636487    0.878792    11.00000    0.03253    0.03457 =
         0.06451   -0.00211    0.01732   -0.00061
AFIX  23
H7AA  2    0.594393    0.654114    0.820098    11.00000   -1.20000
H7AB  2    0.604642    0.604878    0.922557    11.00000   -1.20000
AFIX   0
C8A   1    0.650888    0.564657    0.852829    11.00000    0.02584    0.02927 =
         0.05693    0.00360    0.01221   -0.00057
C9A   1    0.682169    0.614438    0.802353    11.00000    0.02026    0.03053 =
         0.08599    0.01036    0.01575    0.00392
AFIX  13
H9A   2    0.662560    0.625927    0.735341    11.00000   -1.20000
AFIX   0
C10A  1    0.702820    0.716118    0.841000    11.00000    0.01746    0.03501 =
         0.12746    0.01056    0.01613    0.00013
C11A  1    0.717009    0.538320    0.795107    11.00000    0.02183    0.04421 =
         0.09178    0.01674    0.02529    0.00492
AFIX  13
H11A  2    0.737883    0.529570    0.861493    11.00000   -1.20000
AFIX   0
C12A  1    0.696285    0.440392    0.764061    11.00000    0.02614    0.03680 =
         0.07692    0.00668    0.02553    0.00709
C13A  1    0.653761    0.414078    0.756374    11.00000    0.02794    0.03270 =
         0.07054   -0.00241    0.02482    0.00033
C14A  1    0.621855    0.485361    0.783550    11.00000    0.02345    0.02945 =
         0.06200    0.00136    0.01838    0.00356
C15A  1    0.591691    0.432469    0.834894    11.00000    0.03430    0.02977 =
         0.07279   -0.00599    0.02950   -0.00235
AFIX  23
H15C  2    0.609690    0.423224    0.902599    11.00000   -1.20000
H15D  2    0.565612    0.474338    0.833410    11.00000   -1.20000
AFIX   0
C16A  1    0.573374    0.335097    0.792914    11.00000    0.02936    0.02995 =
         0.10321   -0.01286    0.03569   -0.00203
AFIX  23
H16C  2    0.551929    0.344323    0.728041    11.00000   -1.20000
H16D  2    0.556478    0.305219    0.832778    11.00000   -1.20000
AFIX   0
C17A  1    0.611863    0.267777    0.787797    11.00000    0.03525    0.02910 =
         0.10928   -0.01381    0.04185   -0.00035
C18A  1    0.636958    0.312933    0.721342    11.00000    0.02935    0.03495 =
         0.08645   -0.01226    0.02819   -0.00264
AFIX  13
H18A  2    0.664622    0.272885    0.728194    11.00000   -1.20000
AFIX   0
C19A  1    0.609102    0.312642    0.613111    11.00000    0.04428    0.06961 =
         0.09238   -0.03664    0.03188   -0.00989
AFIX  13
H19A  2    0.581559    0.353363    0.605291    11.00000   -1.20000
AFIX   0
C20A  1    0.592553    0.211020    0.579058    11.00000    0.06708    0.08411 =
         0.14555   -0.06554    0.06138   -0.02968
AFIX  13
H20A  2    0.619910    0.169259    0.588766    11.00000   -1.20000
AFIX   0
C21A  1    0.564616    0.170749    0.640747    11.00000    0.04961    0.07732 =
         0.16427   -0.07197    0.05078   -0.02709
AFIX  23
H21C  2    0.537244    0.210970    0.632089    11.00000   -1.20000
H21D  2    0.554437    0.104856    0.619313    11.00000   -1.20000
AFIX   0
C22A  1    0.591881    0.168671    0.744870    11.00000    0.04744    0.03147 =
         0.16536   -0.02112    0.06332   -0.00814
AFIX  13
H22A  2    0.617861    0.123372    0.752652    11.00000   -1.20000
AFIX   0
C23A  1    0.624246    0.931861    0.864784    11.00000    0.03240    0.03471 =
         0.11666    0.00731    0.02041   -0.00512
C24A  1    0.702286    0.909769    0.974106    11.00000    0.06629    0.05044 =
         0.22266   -0.04692   -0.04127   -0.00581
AFIX 137
H24D  2    0.704657    0.979682    0.981377    11.00000   -1.50000
H24E  2    0.732381    0.882783    0.980834    11.00000   -1.50000
H24F  2    0.690572    0.882726    1.023308    11.00000   -1.50000
AFIX   0
C25A  1    0.744847    0.707263    0.931776    11.00000    0.02259    0.04583 =
         0.18188   -0.01025   -0.01088   -0.00274
AFIX 137
H25D  2    0.735072    0.683948    0.985098    11.00000   -1.50000
H25E  2    0.759253    0.770299    0.947788    11.00000   -1.50000
H25F  2    0.766672    0.661969    0.919581    11.00000   -1.50000
AFIX   0
C26A  1    0.679843    0.519375    0.948363    11.00000    0.04894    0.03905 =
         0.07056    0.00467   -0.00058    0.00253
AFIX 137
H26D  2    0.659812    0.497541    0.984391    11.00000   -1.50000
H26E  2    0.701107    0.567376    0.985786    11.00000   -1.50000
H26F  2    0.696906    0.464599    0.935269    11.00000   -1.50000
AFIX   0
C27A  1    0.590116    0.529790    0.690945    11.00000    0.03068    0.04392 =
         0.05921   -0.00494    0.01249    0.00332
AFIX 137
H27D  2    0.608160    0.551080    0.650443    11.00000   -1.50000
H27E  2    0.574080    0.584856    0.706830    11.00000   -1.50000
H27F  2    0.567963    0.481632    0.656792    11.00000   -1.50000
AFIX   0
C28A  1    0.646180    0.250741    0.884875    11.00000    0.04865    0.03687 =
         0.11327    0.01099    0.04227   -0.00140
AFIX 137
H28D  2    0.668739    0.203665    0.879097    11.00000   -1.50000
H28E  2    0.630551    0.226270    0.928766    11.00000   -1.50000
H28F  2    0.661450    0.311266    0.909562    11.00000   -1.50000
AFIX   0
C29A  1    0.635800    0.356833    0.551160    11.00000    0.07833    0.09591 =
         0.08698   -0.01970    0.04522   -0.00527
AFIX 137
H29D  2    0.644281    0.422943    0.571829    11.00000   -1.50000
H29E  2    0.616839    0.356791    0.484244    11.00000   -1.50000
H29F  2    0.663321    0.318968    0.557867    11.00000   -1.50000
AFIX   0
C30A  1    0.565480    0.209263    0.472261    11.00000    0.11655    0.13877 =
         0.14771   -0.08394    0.07296   -0.07109
AFIX 137
H30D  2    0.538162    0.248941    0.461022    11.00000   -1.50000
H30E  2    0.556646    0.143082    0.452481    11.00000   -1.50000
H30F  2    0.584390    0.234645    0.435258    11.00000   -1.50000
AFIX   0
C31A  1    0.723203    0.569717    0.644164    11.00000    0.04451    0.07131 =
         0.10430    0.00166    0.03490   -0.00762
AFIX 137
H31D  2    0.737913    0.616862    0.613984    11.00000   -1.50000
H31E  2    0.691426    0.588116    0.633374    11.00000   -1.50000
H31F  2    0.724411    0.506200    0.616447    11.00000   -1.50000
AFIX   0

O1S   3    0.802731    0.397776    0.689674    11.00000    0.08370    0.10588 =
         0.30377   -0.03784    0.07886    0.00603
AFIX   3
H1SA  2    0.807881    0.344346    0.664124    11.00000   -1.50000
H1SB  2    0.823950    0.436506    0.684694    11.00000   -1.50000
AFIX   0

O2S   3    0.258648    0.677590    0.787698    11.00000    0.11405    0.07498 =
         0.26788    0.02914    0.12596    0.01338
AFIX   3
H2SA  2    0.237288    0.711550    0.799088    11.00000   -1.50000
H2SB  2    0.254688    0.619970    0.806518    11.00000   -1.50000
AFIX   0
HKLF 4


REM  mjl18275_0m_a.res in C2
REM R1 =  0.0875 for    9888 Fo > 4sig(Fo)  and  0.0955 for all   11459 data
REM    710 parameters refined using     13 restraints

END

WGHT      0.1875      5.7029

REM Highest difference peak  1.152,  deepest hole -0.472,  1-sigma level  0.076
Q1    1   0.6644  0.9798  1.1178  11.00000  0.05    1.15
Q2    1   0.8170  0.4813  0.5511  11.00000  0.05    0.73
Q3    1   0.8202  0.4016  0.7868  11.00000  0.05    0.65
Q4    1   0.6807  1.0175  0.7289  11.00000  0.05    0.52
Q5    1   0.2155  0.5880  0.6153  11.00000  0.05    0.51
Q6    1   0.6775  0.0407  0.5245  11.00000  0.05    0.50
Q7    1   0.6763  0.9063  0.7244  11.00000  0.05    0.42
Q8    1   0.6717  0.8886  0.8152  11.00000  0.05    0.39
Q9    1   0.2345  0.6475  0.6972  11.00000  0.05    0.39
Q10   1   0.2972  0.7897  0.8436  11.00000  0.05    0.38
Q11   1   0.2540  0.5956  0.8078  11.00000  0.05    0.37
Q12   1   0.3644  0.0678  0.6831  11.00000  0.05    0.37
Q13   1   0.5883  0.1655  0.6203  11.00000  0.05    0.33
Q14   1   0.5805  0.8769  0.8412  11.00000  0.05    0.33
Q15   1   0.7195  0.8518  0.7142  11.00000  0.05    0.31
Q16   1   0.7647  0.3154  0.5832  11.00000  0.05    0.30
Q17   1   0.4852  0.9213  0.7895  11.00000  0.05    0.29
Q18   1   0.7976  0.4934  0.6003  11.00000  0.05    0.28
Q19   1   0.7051  0.9177  0.9088  11.00000  0.05    0.28
Q20   1   0.5623  0.1455  0.5129  11.00000  0.05    0.27
;
_shelx_res_checksum              19059
_olex2_submission_special_instructions 'No special instructions were received'
